# Supplementary material for: 2-(4-Bromo­phen­yl)-1-(phenyl­sulfin­yl)naphtho[2,1-b]furan
Source: Acta Crystallogr Sect E Struct Rep Online. 2009 Jul 29;65(Pt 8):o2014. doi: 10.1107/S1600536809029250 (PMC2977400; doi:10.1107/S1600536809029250)
Supplement: Supplementary file 2 [file e-65-o2014-Isup2.hkl]

# 
# h,k,l, Fc-squared, Fo-squared, sigma(Fo-squared) and status flag 
# 
data_I 
_shelx_title ' 09R IN P-1' 
_shelx_refln_list_code          4 
_shelx_F_calc_maximum      204.15 
_exptl_crystal_F_000       452.00 
_reflns_d_resolution_high  0.7828 
 
loop_ 
 _symmetry_equiv_pos_as_xyz 
 'x, y, z' 
 '-x, -y, -z' 
 
_cell_length_a     9.2412 
_cell_length_b    10.3266 
_cell_length_c    10.7606 
_cell_angle_alpha  71.424 
_cell_angle_beta   77.933 
_cell_angle_gamma  79.287 
 
_shelx_F_squared_multiplier     1.000 
 
loop_ 
 _refln_index_h 
 _refln_index_k 
 _refln_index_l 
 _refln_F_squared_calc 
 _refln_F_squared_meas 
 _refln_F_squared_sigma 
 _refln_observed_status 
   1   0   0      971.23      984.90      8.85 o 
   2   0   0     1921.06     1968.08     17.20 o 
   3   0   0     4897.50     4998.19     42.52 o 
   4   0   0        2.05        3.38      0.98 o 
   5   0   0     2070.21     2155.85     19.76 o 
   6   0   0      379.83      360.30      5.18 o 
   7   0   0     1096.06     1076.84     14.46 o 
   8   0   0      840.67      872.05     13.05 o 
   9   0   0      261.33      268.52      7.13 o 
  10   0   0       36.12       37.59      4.97 o 
  11   0   0       74.88       85.88      8.75 o 
 -11   1   0       23.08       25.96      8.15 o 
 -10   1   0        8.06        8.29      3.53 o 
  -9   1   0       15.37       22.02      3.62 o 
  -8   1   0      257.81      262.37      6.85 o 
  -7   1   0       84.42       76.56      4.01 o 
  -6   1   0     1776.04     1811.58     21.51 o 
  -5   1   0     3359.55     3308.60     34.72 o 
  -4   1   0       28.47       33.85      3.01 o 
  -3   1   0      213.18      243.94      4.36 o 
  -2   1   0     3222.59     3239.40     28.50 o 
  -1   1   0      478.22      500.95     13.32 o 
   0   1   0      923.57      866.41      7.80 o 
   1   1   0      251.22      246.43      2.60 o 
   2   1   0     5085.41     5234.89     44.35 o 
   3   1   0      654.92      706.37      6.96 o 
   4   1   0      899.69      945.92      9.26 o 
   5   1   0        3.12        2.06      1.29 o 
   6   1   0     1571.72     1474.20     14.38 o 
   7   1   0      417.11      415.83      7.29 o 
   8   1   0       56.29       60.04      5.17 o 
   9   1   0      443.12      450.84      8.83 o 
  10   1   0       56.51       52.88      6.76 o 
  11   1   0       11.48       13.92      6.36 o 
 -11   2   0       97.08       90.81      6.00 o 
 -10   2   0      602.29      645.31     12.33 o 
  -9   2   0        1.46        0.81      3.15 o 
  -8   2   0       38.73       37.44      3.73 o 
  -7   2   0      525.33      506.48      9.11 o 
  -6   2   0     1106.73     1064.01     14.33 o 
  -5   2   0     2312.28     2224.74     29.22 o 
  -4   2   0      296.48      334.44      7.36 o 
  -3   2   0     1735.77     1670.27     33.20 o 
  -2   2   0      898.50      943.94      9.38 o 
  -1   2   0      392.95      386.11      5.06 o 
   0   2   0      541.45      569.60      5.42 o 
   1   2   0     2875.93     2809.51     33.20 o 
   2   2   0      214.93      233.73      2.94 o 
   3   2   0     3217.91     3203.79     27.75 o 
   4   2   0     3481.09     3516.85     30.51 o 
   5   2   0       20.23       34.60      1.81 o 
   6   2   0        1.65       -0.73      1.95 o 
   7   2   0       39.07       39.32      2.44 o 
   8   2   0      879.42      870.19     12.36 o 
   9   2   0       56.40       52.88      5.96 o 
  11   2   0      535.83      563.79     17.10 o 
 -10   3   0       86.43       90.08      5.76 o 
  -9   3   0       21.70       23.27      3.91 o 
  -8   3   0      326.25      313.86     13.32 o 
  -7   3   0      694.20      699.09     11.24 o 
  -6   3   0      277.93      275.55     10.14 o 
  -5   3   0      213.43      228.47      7.95 o 
  -4   3   0      797.56      745.90     10.26 o 
  -3   3   0     1547.11     1528.83     15.54 o 
  -2   3   0     1801.42     1819.74     26.16 o 
  -1   3   0     2925.22     2903.21     25.15 o 
   0   3   0      964.62      958.36     11.96 o 
   1   3   0    21158.97    21438.03    219.75 o 
   2   3   0     2292.07     2339.27     20.63 o 
   3   3   0     1374.63     1290.86     12.05 o 
   4   3   0      841.17      881.98      8.82 o 
   5   3   0     3350.11     3428.80     30.27 o 
   6   3   0       78.25       61.05      2.76 o 
   7   3   0       48.49       45.38      2.48 o 
   8   3   0       58.18       57.92      4.77 o 
   9   3   0      230.57      231.00      9.14 o 
  10   3   0      568.82      559.02     15.11 o 
 -10   4   0       15.06        6.76      4.01 o 
  -9   4   0      334.92      370.13      9.11 o 
  -8   4   0      651.70      627.72     11.36 o 
  -7   4   0       27.67       28.13      3.51 o 
  -6   4   0      417.59      412.98      8.14 o 
  -5   4   0      162.25      162.20      4.87 o 
  -4   4   0      405.04      382.45      6.73 o 
  -3   4   0      728.83      722.57      7.78 o 
  -2   4   0     2568.17     2447.31     50.30 o 
  -1   4   0     1511.81     1581.66     15.65 o 
   0   4   0     1797.47     1898.31     17.03 o 
   1   4   0     4311.07     4546.95     55.49 o 
   2   4   0        1.66        3.00      0.89 o 
   3   4   0       46.60       45.73      2.00 o 
   4   4   0      739.82      756.94      8.09 o 
   5   4   0     2014.33     1957.49     18.23 o 
   6   4   0       53.74       51.97      3.44 o 
   7   4   0      394.07      393.64      7.98 o 
   8   4   0      105.33       95.28      6.16 o 
   9   4   0      290.15      297.40     10.34 o 
  10   4   0        8.92       11.93      5.17 o 
  11   4   0       75.30       74.75      7.95 o 
  -9   5   0      145.08      152.05      6.57 o 
  -8   5   0       45.92       45.89      4.57 o 
  -7   5   0     1196.18     1217.71     17.69 o 
  -6   5   0      450.83      431.95     10.14 o 
  -5   5   0      417.36      410.67     11.53 o 
  -4   5   0        0.03       -1.86      2.20 o 
  -3   5   0      519.03      514.06      6.33 o 
  -2   5   0      397.85      367.45      6.26 o 
  -1   5   0      431.45      433.36      5.47 o 
   0   5   0     1775.06     1698.98     15.72 o 
   1   5   0     1262.53     1318.23     12.49 o 
   2   5   0      524.85      569.16      6.34 o 
   3   5   0       53.64       55.33      2.09 o 
   4   5   0     1035.52     1039.29     13.70 o 
   5   5   0      255.31      254.40      5.92 o 
   6   5   0     1187.45     1191.43     15.96 o 
   7   5   0      595.97      592.40     12.92 o 
   8   5   0       13.39       16.50      3.73 o 
   9   5   0      111.59      118.09      6.21 o 
  10   5   0       30.77       29.02      5.96 o 
  11   5   0      244.20      258.44     11.53 o 
  -9   6   0        7.73        9.38      4.19 o 
  -8   6   0      235.52      252.44      7.70 o 
  -7   6   0        9.09        9.49      3.44 o 
  -6   6   0      385.76      382.96      8.26 o 
  -5   6   0      716.78      706.32     12.52 o 
  -4   6   0        6.64        4.42      2.57 o 
  -3   6   0       47.84       55.35      4.17 o 
  -2   6   0       14.06       16.63      2.05 o 
  -1   6   0     1275.43     1240.47     16.95 o 
   0   6   0     1854.65     1828.66     17.16 o 
   1   6   0       17.00       23.11      1.61 o 
   2   6   0       11.66       21.76      2.78 o 
   3   6   0        2.81        1.42      2.40 o 
   4   6   0       97.88       93.02      4.27 o 
   5   6   0       38.27       41.91      4.57 o 
   6   6   0     1247.67     1232.89     16.76 o 
   7   6   0        6.32        6.39      3.24 o 
   8   6   0      340.38      326.55      8.20 o 
   9   6   0      509.49      509.74     13.72 o 
  10   6   0       20.49       17.89      5.57 o 
  -8   7   0        0.53        2.13      3.91 o 
  -7   7   0      212.02      210.66     16.10 o 
  -6   7   0      672.44      678.86     11.66 o 
  -5   7   0       37.22       38.02      3.79 o 
  -4   7   0      357.75      363.60      7.45 o 
  -3   7   0      691.14      674.68     10.11 o 
  -2   7   0      280.28      276.67      4.87 o 
  -1   7   0        0.72       -0.66      1.72 o 
   0   7   0       18.42       19.46      2.04 o 
   1   7   0     1872.36     1927.89     18.35 o 
   2   7   0      896.00      978.45     13.64 o 
   3   7   0      845.62      854.38     12.40 o 
   4   7   0      777.19      745.75     29.42 o 
   5   7   0        0.15       -4.22      3.01 o 
   6   7   0        7.05       10.58      3.31 o 
   7   7   0       11.62       14.71      3.60 o 
   8   7   0      376.94      370.71      8.88 o 
   9   7   0       24.90       30.00      4.56 o 
  10   7   0       13.97       18.85      7.16 o 
  -7   8   0       13.81       18.61      4.35 o 
  -6   8   0      118.49      123.92      5.88 o 
  -5   8   0      199.04      206.82      6.45 o 
  -4   8   0     1054.49     1058.76     15.04 o 
  -3   8   0       11.96        6.52      2.77 o 
  -2   8   0      347.98      341.38      6.85 o 
  -1   8   0      281.87      262.24      4.97 o 
   0   8   0      332.78      350.72      7.63 o 
   1   8   0        6.71        3.87      3.18 o 
   2   8   0       15.70       23.03      3.37 o 
   3   8   0     2214.78     2182.01     29.22 o 
   4   8   0       10.76       10.90      3.24 o 
   5   8   0       19.76       17.06      3.37 o 
   6   8   0      168.65      163.52      6.18 o 
   7   8   0      162.19      160.61      6.39 o 
   8   8   0       15.43       16.96      8.75 o 
   9   8   0       17.74       24.55      4.77 o 
  -6   9   0      140.22      128.63      6.19 o 
  -5   9   0      128.84      104.84      5.43 o 
  -4   9   0       25.42       27.70      3.91 o 
  -3   9   0      127.49      134.99      5.15 o 
  -2   9   0      799.92      798.48     13.92 o 
  -1   9   0       59.26       67.19      4.39 o 
   0   9   0       65.66       63.86      4.56 o 
   1   9   0       21.87       23.42      3.78 o 
   2   9   0       43.11       57.47      4.27 o 
   3   9   0       29.06       29.99      3.67 o 
   4   9   0      223.88      234.43      7.95 o 
   5   9   0      427.03      451.12     11.33 o 
   6   9   0        8.02        6.85      4.03 o 
   7   9   0       18.86       30.11      4.56 o 
   8   9   0       99.64       93.41      6.01 o 
   9   9   0      186.44      191.97      7.92 o 
  -5  10   0       63.97       87.82     21.27 o 
  -4  10   0       64.93       61.21      4.58 o 
  -3  10   0      343.06      343.92     11.53 o 
  -2  10   0      208.87      215.10      9.14 o 
  -1  10   0        1.97        2.39      4.37 o 
   0  10   0      183.19      173.85      6.30 o 
   1  10   0       77.54       79.83      5.22 o 
   2  10   0        4.15        7.50      3.98 o 
   3  10   0       42.94       42.65      4.56 o 
   4  10   0      469.41      523.66     10.70 o 
   5  10   0        1.74       -1.18      8.15 o 
   6  10   0      259.32      247.35      7.92 o 
   7  10   0      373.81      357.58      9.65 o 
   8  10   0        4.72        6.44      4.63 o 
  -4  11   0       20.58       30.22      6.76 o 
  -3  11   0       68.24       76.34      7.55 o 
  -2  11   0       10.51       12.72      5.17 o 
  -1  11   0       82.08       95.42      7.16 o 
   0  11   0       15.70       14.31      5.17 o 
   1  11   0      100.18       95.26      5.73 o 
   2  11   0       34.11       29.98      6.96 o 
   3  11   0        4.11        2.96      7.36 o 
   4  11   0        1.62        6.18      4.77 o 
   5  11   0        3.96        1.74      6.36 o 
   6  11   0        1.22        0.81      4.33 o 
  -1  12   0       13.70       17.49      5.96 o 
   0  12   0        7.23       11.93      5.17 o 
   1  12   0       85.50       88.60      6.01 o 
   2  12   0       11.70       12.47      4.33 o 
   3  12   0       77.26       76.63      6.96 o 
   4  12   0       28.94       32.21      5.36 o 
  -3 -12   1      166.71      155.01      7.50 o 
  -2 -12   1       30.08       31.55      5.14 o 
  -1 -12   1        0.44       -1.19      5.17 o 
   0 -12   1       11.24        8.75      5.96 o 
  -5 -11   1      117.47      120.48      6.88 o 
  -4 -11   1        4.53        7.41      4.39 o 
  -3 -11   1      118.62      104.17      6.39 o 
  -2 -11   1        0.99       -0.66      6.56 o 
  -1 -11   1       20.49       21.72      4.56 o 
   0 -11   1       24.96       32.21      5.57 o 
   1 -11   1        0.11       -2.39      4.37 o 
   2 -11   1       77.25       62.42      7.16 o 
   3 -11   1       20.11        5.96      5.96 o 
  -7 -10   1      115.64      128.82     17.30 o 
  -6 -10   1       11.45        7.54      7.55 o 
  -5 -10   1       17.94       18.29      4.48 o 
  -4 -10   1        1.77       -3.62      6.76 o 
  -3 -10   1      542.50      562.43     11.73 o 
  -2 -10   1        5.08        2.18      4.57 o 
  -1 -10   1       11.37        6.68      4.03 o 
   0 -10   1       90.94      105.96      7.36 o 
   1 -10   1        0.05        0.00      4.77 o 
   2 -10   1        0.30       -6.56      4.37 o 
   3 -10   1       62.89       56.06      6.76 o 
   4 -10   1       25.54       29.02      6.36 o 
   5 -10   1       84.79       84.60      5.60 o 
  -8  -9   1      165.17      166.18     11.73 o 
  -7  -9   1        1.41       -3.26      4.57 o 
  -6  -9   1       92.14      112.69      6.01 o 
  -5  -9   1       18.58       22.88      7.36 o 
  -4  -9   1       12.16       10.65      3.73 o 
  -3  -9   1      276.79      262.22      9.14 o 
  -2  -9   1      913.08      856.70     13.74 o 
  -1  -9   1      371.49      367.76     16.30 o 
   0  -9   1       80.59       92.91      9.94 o 
   1  -9   1      298.55      286.67      9.54 o 
   2  -9   1       16.12       27.04      5.17 o 
   3  -9   1      130.81      108.99      5.04 o 
   4  -9   1       74.95       80.76      4.97 o 
   5  -9   1      105.47      110.02      5.60 o 
   6  -9   1      387.05      390.35      9.55 o 
  -9  -8   1       94.52      101.64      6.39 o 
  -8  -8   1        1.60        1.35      3.97 o 
  -7  -8   1      125.33      137.84      8.75 o 
  -6  -8   1      387.43      391.40      9.14 o 
  -5  -8   1       65.19       67.41      4.77 o 
  -4  -8   1      143.86      144.69      5.64 o 
  -3  -8   1       26.19       31.01      3.90 o 
  -2  -8   1      418.43      427.87     15.71 o 
  -1  -8   1      822.53      820.45     12.68 o 
   0  -8   1     2112.47     2072.27     25.23 o 
   1  -8   1      552.29      552.16     32.21 o 
   2  -8   1      158.55      149.07      4.87 o 
   3  -8   1      235.46      231.66      7.36 o 
   4  -8   1       89.29       98.05      4.87 o 
   5  -8   1      162.79      160.60      5.88 o 
   6  -8   1      112.41      109.56      5.60 o 
   7  -8   1        3.38       -0.53      3.91 o 
  -9  -7   1       27.67       37.01      5.96 o 
  -8  -7   1       12.29       11.20      4.97 o 
  -7  -7   1      151.25      148.42      9.74 o 
  -6  -7   1      100.02       97.00      6.16 o 
  -5  -7   1     1068.74     1045.99     34.19 o 
  -4  -7   1       80.83       83.89      4.58 o 
  -3  -7   1       18.35       24.30      4.17 o 
  -2  -7   1      212.78      215.00      6.10 o 
  -1  -7   1       54.92       45.20      3.60 o 
   0  -7   1      994.65      970.75     10.59 o 
   1  -7   1        4.32        2.60      1.83 o 
   2  -7   1      269.69      271.05      5.08 o 
   3  -7   1      696.42      678.90     11.33 o 
   4  -7   1       19.34       18.37      3.05 o 
   5  -7   1       27.54       31.96      3.62 o 
   6  -7   1      107.73      105.30      5.32 o 
   7  -7   1      293.10      270.67      7.86 o 
   8  -7   1        1.19       -5.68      3.79 o 
 -10  -6   1       16.47        7.55      5.96 o 
  -9  -6   1        2.27       -0.62      5.77 o 
  -8  -6   1        6.85        9.71      3.82 o 
  -7  -6   1      161.73      152.22      6.01 o 
  -6  -6   1      195.85      187.01      9.74 o 
  -5  -6   1     1091.56     1069.14     14.94 o 
  -4  -6   1        6.79        7.52      2.71 o 
  -3  -6   1     1496.99     1482.16     18.62 o 
  -2  -6   1       77.76       66.16      3.73 o 
  -1  -6   1     1961.28     2065.50     19.12 o 
   0  -6   1       26.14       24.91      1.85 o 
   1  -6   1      576.41      612.81      7.34 o 
   2  -6   1      632.44      615.59      7.55 o 
   3  -6   1      113.69      109.15      4.19 o 
   4  -6   1      617.70      590.97      9.55 o 
   5  -6   1      535.44      562.97     11.93 o 
   6  -6   1      137.19      129.75      5.77 o 
   7  -6   1        4.75        6.51      3.62 o 
   8  -6   1       21.86       23.92      4.19 o 
   9  -6   1       29.12       33.05      4.75 o 
 -10  -5   1      481.21      489.04     14.71 o 
  -9  -5   1      129.75      133.24      6.76 o 
  -8  -5   1      422.43      434.31      9.34 o 
  -7  -5   1      266.15      257.64      6.78 o 
  -6  -5   1      151.23      153.37      5.35 o 
  -5  -5   1      180.62      192.80      5.64 o 
  -4  -5   1      239.52      237.92      5.54 o 
  -3  -5   1      758.24      718.85     10.30 o 
  -2  -5   1     3146.58     3255.09     35.78 o 
  -1  -5   1     9203.49     9440.93     79.74 o 
   0  -5   1     1896.95     1976.65     18.16 o 
   1  -5   1      934.68      987.96     10.08 o 
   2  -5   1       20.27       20.41      1.94 o 
   3  -5   1      328.58      302.41     11.33 o 
   4  -5   1      770.34      769.38     11.24 o 
   5  -5   1      462.38      473.89      8.70 o 
   6  -5   1      146.88      153.67      5.60 o 
   7  -5   1      210.84      211.55      6.45 o 
   8  -5   1        0.02        1.42      3.34 o 
   9  -5   1        2.19        7.60      3.91 o 
 -11  -4   1      277.40      292.63     11.93 o 
 -10  -4   1        1.41        0.40      5.17 o 
  -9  -4   1       43.20       45.72      5.96 o 
  -8  -4   1     1697.20     1710.50     22.46 o 
  -7  -4   1      117.53      110.19      4.87 o 
  -6  -4   1      171.65      160.08      5.25 o 
  -5  -4   1      309.04      292.22      6.11 o 
  -4  -4   1      460.34      467.43      7.53 o 
  -3  -4   1      227.82      240.38      4.87 o 
  -2  -4   1      749.35      718.09      9.67 o 
  -1  -4   1      551.23      511.97      5.59 o 
   0  -4   1      201.57      192.07      2.98 o 
   1  -4   1     1106.73     1074.21     10.39 o 
   2  -4   1       73.30       88.09      2.50 o 
   3  -4   1       31.23       29.27      1.62 o 
   4  -4   1      163.95      179.54      4.75 o 
   5  -4   1     1851.30     1770.59     21.37 o 
   6  -4   1      473.94      469.13      8.83 o 
   7  -4   1        5.22        4.63      3.05 o 
   8  -4   1      321.55      336.35      8.26 o 
   9  -4   1       21.86       29.24      8.95 o 
  10  -4   1      211.93      201.73     18.69 o 
 -11  -3   1      172.45      183.69     10.34 o 
 -10  -3   1        4.63       -5.17      4.77 o 
  -9  -3   1       89.36       95.82      7.16 o 
  -8  -3   1      118.50      115.19      5.04 o 
  -7  -3   1      447.56      438.74      8.42 o 
  -6  -3   1     1753.20     1694.69     22.46 o 
  -5  -3   1      211.39      221.02      3.65 o 
  -4  -3   1       12.78        9.22      1.30 o 
  -3  -3   1       15.86       19.47      2.78 o 
  -2  -3   1     2678.09     2820.03     60.43 o 
  -1  -3   1       17.14       18.09      1.10 o 
   0  -3   1       55.30       85.28      1.92 o 
   1  -3   1     2331.48     2240.69     19.73 o 
   2  -3   1      444.63      412.78      4.81 o 
   3  -3   1      295.96      281.61      3.80 o 
   4  -3   1       98.04       95.19      3.78 o 
   5  -3   1      101.14      106.10      4.19 o 
   6  -3   1     1123.61     1137.97     15.32 o 
   7  -3   1      315.40      313.58      7.29 o 
   8  -3   1      156.99      151.79      5.76 o 
   9  -3   1       85.75       83.85      6.36 o 
  10  -3   1      395.53      436.08     10.26 o 
 -11  -2   1      190.48      204.36     11.13 o 
 -10  -2   1       11.46        2.78      4.77 o 
  -9  -2   1       26.26       20.28      5.17 o 
  -8  -2   1      617.94      612.30     14.71 o 
  -7  -2   1     2041.57     2001.44     22.94 o 
  -6  -2   1       48.93       54.81      2.40 o 
  -5  -2   1     1994.71     1985.83     18.26 o 
  -4  -2   1     1179.09     1115.94     10.74 o 
  -3  -2   1       23.57       23.43      1.13 o 
  -2  -2   1      775.26      746.78      9.11 o 
  -1  -2   1     2379.41     2431.39     37.97 o 
   0  -2   1    41676.69    39436.93    332.24 o 
   1  -2   1     4116.93     4253.95     36.25 o 
   2  -2   1      488.62      446.91     10.22 o 
   3  -2   1     2144.03     2178.91     66.80 o 
   4  -2   1      837.42      871.40     11.38 o 
   5  -2   1        6.80        1.96      2.58 o 
   6  -2   1     1213.18     1160.00     15.32 o 
   7  -2   1       31.37       31.45      3.51 o 
   8  -2   1      141.84      153.53      5.72 o 
   9  -2   1      804.00      794.66     18.09 o 
  10  -2   1       27.20       27.12      4.57 o 
  11  -2   1        9.90        8.93      7.55 o 
 -11  -1   1       19.20       10.74      5.96 o 
 -10  -1   1      185.58      185.28      9.94 o 
  -8  -1   1        8.75        5.92      2.28 o 
  -7  -1   1       94.05       99.88      7.36 o 
  -6  -1   1     1159.62     1134.37     11.55 o 
  -5  -1   1     1247.58     1159.29     11.39 o 
  -4  -1   1     1527.71     1668.88     15.22 o 
  -3  -1   1     3778.40     3755.60     32.19 o 
  -2  -1   1      808.27      797.04      8.32 o 
  -1  -1   1       85.32       92.64      1.87 o 
   0  -1   1     1245.64     1280.73      9.41 o 
   1  -1   1     1534.75     1540.94     11.30 o 
   2  -1   1     1691.37     1706.73     28.43 o 
   3  -1   1      178.99      183.97      3.79 o 
   4  -1   1     3184.55     3156.52     34.01 o 
   5  -1   1      142.70      130.86      4.37 o 
   6  -1   1      170.32      174.52      5.17 o 
   7  -1   1       72.38       72.89      4.07 o 
   8  -1   1      210.71      207.85      6.28 o 
   9  -1   1      598.46      621.92     11.24 o 
  10  -1   1       23.48       18.11      4.01 o 
  11  -1   1       29.01       31.82      6.56 o 
 -11   0   1      100.43      109.34      9.54 o 
 -10   0   1      439.62      457.24     14.71 o 
  -9   0   1       87.32       92.41      4.87 o 
  -8   0   1     1138.70     1098.44     20.28 o 
  -7   0   1      908.04      869.15     16.70 o 
  -6   0   1       88.14       91.67      3.60 o 
  -5   0   1      134.27      134.76      2.90 o 
  -4   0   1     4354.40     4690.32     40.23 o 
  -3   0   1      688.25      636.77      5.21 o 
  -2   0   1     2273.54     2382.66     27.89 o 
  -1   0   1     3396.57     3555.08     37.81 o 
   0   0   1     1218.95     1228.44     13.63 o 
   1   0   1      962.65      972.75     10.67 o 
   2   0   1     1390.64     1411.78     12.77 o 
   3   0   1    10465.02    10354.66     87.38 o 
   4   0   1     4621.73     4604.57     49.06 o 
   5   0   1       38.00       34.76      1.68 o 
   6   0   1     1633.85     1579.41     23.66 o 
   7   0   1       22.73       13.58      2.77 o 
   8   0   1       51.02       52.44      3.91 o 
   9   0   1       13.57       11.60      3.15 o 
  10   0   1      526.16      518.10     10.52 o 
  11   0   1      534.28      573.65     25.64 o 
 -11   1   1       35.26       43.43      7.95 o 
 -10   1   1       64.86       64.39      4.68 o 
  -9   1   1      378.49      357.81     11.53 o 
  -8   1   1       72.40       70.30      4.01 o 
  -7   1   1      123.07      109.56      4.47 o 
  -6   1   1        1.81        1.64      2.09 o 
  -5   1   1      145.27      161.26      3.15 o 
  -4   1   1        7.33        8.83      1.49 o 
  -3   1   1      418.40      429.15      5.60 o 
  -2   1   1    18104.26    18174.67    153.29 o 
  -1   1   1      824.95      836.23     11.13 o 
   0   1   1      573.20      555.05      8.75 o 
   1   1   1      355.55      358.54      4.61 o 
   2   1   1      322.08      349.13      5.61 o 
   3   1   1     2866.67     2901.61     25.24 o 
   4   1   1      375.71      402.48      4.89 o 
   5   1   1     4378.13     4489.65     41.80 o 
   6   1   1      984.38     1003.36     10.64 o 
   7   1   1       21.82       25.00      2.94 o 
   8   1   1      708.25      686.20     10.95 o 
   9   1   1        0.67       -0.68      3.38 o 
  10   1   1      217.93      215.02      6.85 o 
  11   1   1       11.88        5.17      5.96 o 
 -10   2   1        2.47       -2.75      5.57 o 
  -9   2   1      286.41      301.53     10.93 o 
  -8   2   1      689.36      702.69     11.64 o 
  -7   2   1     1676.72     1585.71     19.96 o 
  -6   2   1       99.54       96.41      4.01 o 
  -5   2   1        9.44       17.76      1.32 o 
  -4   2   1     2623.40     2820.46     24.94 o 
  -3   2   1     3905.83     4021.32     34.66 o 
  -2   2   1     7048.67     7151.72     60.41 o 
  -1   2   1      336.21      365.48      4.91 o 
   0   2   1     4561.03     4625.28     39.37 o 
   1   2   1    17366.51    17089.68    144.67 o 
   2   2   1      217.89      210.66      2.91 o 
   3   2   1     2284.01     2295.15     20.34 o 
   4   2   1       79.99       56.45      2.21 o 
   5   2   1      992.63      931.43     13.53 o 
   6   2   1      182.58      183.70      3.89 o 
   7   2   1     1759.59     1727.04     16.91 o 
   8   2   1       97.34       95.64      4.35 o 
   9   2   1       16.00       13.12      3.98 o 
  10   2   1       14.95       12.72      5.57 o 
  11   2   1       32.71       33.40      6.76 o 
 -10   3   1        0.84       -3.03      9.34 o 
  -9   3   1       48.04       52.14      7.55 o 
  -8   3   1      324.43      304.57      7.41 o 
  -7   3   1     2313.19     2242.41     27.24 o 
  -6   3   1      436.91      464.43     11.33 o 
  -5   3   1     2403.15     2337.03     26.71 o 
  -4   3   1     1227.95     1215.61     18.31 o 
  -3   3   1      560.44      611.16      6.47 o 
  -2   3   1        9.99       15.03      1.10 o 
  -1   3   1     1323.03     1264.83     11.61 o 
   0   3   1      735.31      720.77      7.01 o 
   1   3   1    11145.26    11283.57    143.53 o 
   2   3   1     1886.71     1884.77     16.72 o 
   3   3   1      190.04      196.41      3.15 o 
   4   3   1     1040.26     1066.66     13.94 o 
   5   3   1        3.98        5.35      3.33 o 
   6   3   1     1350.46     1309.12     13.22 o 
   7   3   1      612.19      589.96      7.57 o 
   8   3   1      165.35      171.14      5.20 o 
   9   3   1      783.66      792.81     17.89 o 
  10   3   1       19.66       19.48      5.57 o 
  11   3   1       17.92       21.07      6.36 o 
 -10   4   1      380.87      377.41      9.67 o 
  -9   4   1       56.40       64.33      5.17 o 
  -8   4   1      462.37      441.29     15.11 o 
  -7   4   1      163.47      160.11      5.43 o 
  -6   4   1      336.22      326.70      7.13 o 
  -5   4   1     1385.34     1306.32     16.73 o 
  -4   4   1      360.82      365.93      4.79 o 
  -3   4   1     1102.70     1080.08     12.33 o 
  -2   4   1      148.96      169.88      5.04 o 
  -1   4   1     1207.96     1203.59     11.38 o 
   0   4   1      169.88      158.23      2.60 o 
   1   4   1     1035.35      905.42     11.08 o 
   2   4   1     1711.72     1710.30     15.52 o 
   3   4   1     1106.93     1133.08     10.99 o 
   4   4   1      754.40      692.17      7.76 o 
   5   4   1       12.46       16.84      1.76 o 
   6   4   1      108.67      111.99      3.39 o 
   7   4   1        5.86        3.26      2.65 o 
   8   4   1     1408.76     1413.26     19.28 o 
   9   4   1      334.35      330.01     10.74 o 
  10   4   1       35.95       43.74      6.36 o 
  11   4   1      400.48      390.44     13.52 o 
  -9   5   1        2.19       -2.63      3.62 o 
  -8   5   1      115.59      118.36      5.88 o 
  -7   5   1       77.75       86.03      4.91 o 
  -6   5   1      951.74      938.82     18.09 o 
  -5   5   1        6.70       10.56      2.77 o 
  -4   5   1     1773.00     1781.78     24.85 o 
  -3   5   1     3293.74     3418.73     41.75 o 
  -2   5   1       44.49       48.81      2.34 o 
  -1   5   1       93.95       89.90      2.90 o 
   0   5   1      780.64      901.97      9.12 o 
   1   5   1       35.12       25.03      2.05 o 
   2   5   1     4625.60     5076.29     59.92 o 
   3   5   1      693.33      661.45     10.25 o 
   4   5   1     1168.74     1088.97     11.05 o 
   5   5   1     1720.27     1750.38     16.85 o 
   6   5   1     1265.71     1300.03     16.81 o 
   7   5   1      434.51      426.79      8.38 o 
   8   5   1      120.53      116.19      8.35 o 
   9   5   1        4.36        0.40      4.37 o 
  10   5   1      243.53      245.71     10.34 o 
  11   5   1       51.71       58.05      7.55 o 
  -9   6   1      214.59      227.66      7.86 o 
  -8   6   1      232.61      220.43      7.55 o 
  -7   6   1        1.90        4.98      5.17 o 
  -6   6   1       41.99       45.37      3.91 o 
  -5   6   1       81.05       71.84      4.97 o 
  -4   6   1     1574.67     1550.20     29.62 o 
  -3   6   1       20.29       24.49      3.04 o 
  -2   6   1     1125.24     1023.89     21.54 o 
  -1   6   1      909.12      912.26      9.66 o 
   0   6   1       18.15       26.33      1.67 o 
   1   6   1      280.16      278.62      5.64 o 
   2   6   1     1341.09     1420.97     13.76 o 
   3   6   1      757.52      701.97     14.01 o 
   4   6   1       15.87       15.80      3.18 o 
   5   6   1      285.63      274.83      8.75 o 
   6   6   1      345.92      333.63     12.33 o 
   7   6   1       21.02       24.89      3.60 o 
   8   6   1      194.72      196.32      6.96 o 
   9   6   1       71.67       71.89      5.25 o 
  10   6   1      164.86      172.95      9.14 o 
  11   6   1       30.66       39.36      6.76 o 
  -8   7   1       25.80       33.93      4.58 o 
  -7   7   1      133.84      143.82     16.90 o 
  -6   7   1      249.00      257.93      7.29 o 
  -5   7   1      526.51      526.19     11.73 o 
  -4   7   1      112.56      117.15      4.75 o 
  -3   7   1      676.98      672.90     15.71 o 
  -2   7   1      509.77      476.82     17.97 o 
  -1   7   1        9.98        9.55      1.85 o 
   0   7   1     1761.75     1744.20     25.66 o 
   1   7   1      103.98      103.09      8.95 o 
   2   7   1       28.25       29.95      2.00 o 
   3   7   1       25.97       29.06      3.07 o 
   4   7   1      664.41      666.86     10.51 o 
   5   7   1      621.66      624.78     10.51 o 
   6   7   1       30.49       30.91      3.60 o 
   7   7   1      433.74      425.57      8.98 o 
   8   7   1       83.74       86.78      5.35 o 
   9   7   1       32.04       30.90      6.76 o 
  10   7   1       14.84       14.71      5.96 o 
  -7   8   1      121.56      130.22      6.28 o 
  -6   8   1        7.62        7.16      3.79 o 
  -5   8   1        9.77        9.36      3.34 o 
  -4   8   1       83.03       80.50      4.35 o 
  -3   8   1      390.27      412.67     13.92 o 
  -2   8   1       66.13       77.42      3.91 o 
  -1   8   1      653.02      651.77      8.19 o 
   0   8   1      271.43      272.39      4.77 o 
   1   8   1      335.35      330.45      5.36 o 
   2   8   1     1489.72     1495.27     19.25 o 
   3   8   1       19.42       25.33      3.24 o 
   4   8   1       84.03       85.48      4.56 o 
   5   8   1        1.41       -4.13      3.98 o 
   6   8   1     1096.86     1076.14     20.48 o 
   7   8   1      745.66      714.23     12.50 o 
   8   8   1       12.52       10.66      6.36 o 
   9   8   1      173.40      171.95      6.97 o 
  10   8   1        4.49        4.53      8.15 o 
  -6   9   1      177.30      171.29      6.60 o 
  -5   9   1        3.33        1.38      3.22 o 
  -4   9   1       46.48       49.01      4.07 o 
  -3   9   1      109.25      103.24      7.75 o 
  -2   9   1        1.46        1.75      2.38 o 
  -1   9   1       87.77       94.27      3.58 o 
   0   9   1       10.73       12.41      3.24 o 
   1   9   1      994.93      949.20     14.03 o 
   2   9   1       62.37       68.00      4.48 o 
   3   9   1        2.00        4.29      3.31 o 
   4   9   1      376.72      370.85     13.12 o 
   5   9   1       14.65       14.03      7.16 o 
   6   9   1       10.01       10.11      3.98 o 
   7   9   1       26.74       21.67      4.27 o 
   8   9   1      294.56      306.55      8.69 o 
   9   9   1      169.60      172.93     13.52 o 
  -5  10   1       83.60       90.87      5.60 o 
  -4  10   1      478.21      495.10      9.70 o 
  -3  10   1      145.29      144.10      5.43 o 
  -2  10   1        7.93       20.26      7.55 o 
  -1  10   1      143.08      125.64      7.16 o 
   0  10   1       11.68        8.69      3.53 o 
   1  10   1      172.61      187.95      6.39 o 
   2  10   1       17.33       17.62      3.67 o 
   3  10   1      451.39      459.26      9.54 o 
   4  10   1        9.30        7.48      3.53 o 
   5  10   1       56.87       58.49      7.16 o 
   6  10   1      234.09      223.21      7.55 o 
   7  10   1       50.04       67.17      5.44 o 
   8  10   1      110.03      124.74      6.68 o 
  -4  11   1        6.12        4.70      3.79 o 
  -3  11   1       17.86       15.51      5.57 o 
  -2  11   1        5.10        7.55      4.77 o 
  -1  11   1        1.13        0.00      4.37 o 
   0  11   1       20.65       28.39      7.75 o 
   1  11   1       67.22       59.11      4.85 o 
   2  11   1      358.76      374.02      9.17 o 
   3  11   1       82.93       93.71      5.96 o 
   4  11   1       15.18       11.63      5.17 o 
   5  11   1      298.88      299.87      8.67 o 
   6  11   1        0.95        2.65      4.57 o 
   7  11   1       69.13       77.48      6.10 o 
  -2  12   1      142.29      160.63      9.14 o 
  -1  12   1       45.81       36.18      5.96 o 
   0  12   1       64.93       66.40      6.76 o 
   1  12   1       39.93       30.62      7.55 o 
   2  12   1       63.55       81.77      5.88 o 
   3  12   1       17.50        8.84     12.52 o 
   4  12   1       23.90       24.53      6.16 o 
   5  12   1       74.34       87.73      6.10 o 
  -4 -11   2        2.92        4.37      6.76 o 
  -3 -11   2        2.67       -2.36      4.37 o 
  -2 -11   2      354.10      313.96      9.34 o 
  -1 -11   2      164.95      150.92      6.97 o 
   0 -11   2        5.33        9.94      5.57 o 
   1 -11   2      110.79      107.35      8.35 o 
   2 -11   2       25.90       25.84      6.36 o 
  -6 -10   2      100.24       88.98     12.52 o 
  -5 -10   2        1.38       -2.47      6.96 o 
  -4 -10   2      130.46      145.23      6.97 o 
  -3 -10   2      131.09      115.86      6.30 o 
  -2 -10   2      488.14      434.06      9.94 o 
  -1 -10   2      140.52      135.46      7.16 o 
   0 -10   2      225.89      216.64      7.55 o 
   1 -10   2       56.27       52.48      6.36 o 
   2 -10   2       32.34       28.23      5.96 o 
   3 -10   2      121.97      131.21      8.75 o 
   4 -10   2        7.87        5.17      5.96 o 
  -7  -9   2       43.14       35.28      5.57 o 
  -6  -9   2        5.25        8.82      4.33 o 
  -5  -9   2      280.91      284.16     17.10 o 
  -4  -9   2        9.34       13.33      4.27 o 
  -3  -9   2        7.16        9.30      8.15 o 
  -2  -9   2      273.06      301.41      8.01 o 
  -1  -9   2        1.25        4.82      3.60 o 
   0  -9   2       58.60       60.94      7.75 o 
   1  -9   2       20.34        7.95      4.77 o 
   2  -9   2       48.99       46.92      5.96 o 
   3  -9   2      119.33      124.85      8.35 o 
   4  -9   2      113.15      122.06      9.14 o 
   5  -9   2       51.64       62.61     11.73 o 
   6  -9   2       14.31        5.77      7.36 o 
  -8  -8   2        5.35        3.81      4.33 o 
  -7  -8   2      374.41      374.48      9.36 o 
  -6  -8   2       39.58       37.69      4.77 o 
  -5  -8   2      146.50      140.49      6.10 o 
  -4  -8   2        2.54        2.65      3.60 o 
  -3  -8   2      347.61      335.33      8.75 o 
  -2  -8   2        8.80       13.41      3.53 o 
  -1  -8   2       24.47       22.43      3.60 o 
   0  -8   2       45.11       48.64      4.19 o 
   1  -8   2       53.45       47.43      4.11 o 
   2  -8   2       19.35       26.64      5.17 o 
   3  -8   2       58.72       61.35      4.01 o 
   4  -8   2      446.11      437.96      8.66 o 
   5  -8   2        5.24        4.72      3.44 o 
   6  -8   2       42.37       46.68      4.58 o 
   7  -8   2       25.55       28.03      4.63 o 
  -9  -7   2      229.98      218.10      8.12 o 
  -8  -7   2      139.59      146.11      7.05 o 
  -7  -7   2      340.68      334.65      8.41 o 
  -6  -7   2        7.16        9.78      5.37 o 
  -5  -7   2        8.44       11.76      3.53 o 
  -4  -7   2       49.18       50.74      3.82 o 
  -3  -7   2      134.29      134.47      8.35 o 
  -2  -7   2     2061.94     2040.76     24.95 o 
  -1  -7   2     3604.67     3592.24     40.41 o 
   0  -7   2        7.61       10.54      3.24 o 
   1  -7   2       98.91       99.47      4.85 o 
   2  -7   2      624.60      623.57      9.51 o 
   3  -7   2      139.35      129.11      4.87 o 
   4  -7   2      101.36      101.14      4.87 o 
   5  -7   2       19.37       19.90      3.62 o 
   6  -7   2      224.06      235.33      7.13 o 
   7  -7   2        6.08       -2.31      3.79 o 
   8  -7   2        6.81        5.83      4.07 o 
  -9  -6   2       22.93       21.23      4.77 o 
  -8  -6   2      352.17      374.50      9.06 o 
  -7  -6   2      563.47      537.79     10.30 o 
  -6  -6   2      138.85      137.27      5.64 o 
  -5  -6   2       21.95       24.80      5.77 o 
  -4  -6   2      446.41      437.31      8.31 o 
  -3  -6   2       60.05       60.86      6.36 o 
  -2  -6   2     1950.09     1924.00     23.13 o 
  -1  -6   2       13.86       18.82      5.96 o 
   0  -6   2       73.93       72.87      2.64 o 
   1  -6   2     1754.65     1723.90     17.13 o 
   2  -6   2      232.76      245.27      4.67 o 
   3  -6   2       53.61       60.92      4.57 o 
   4  -6   2       24.77       29.91      3.38 o 
   5  -6   2      594.77      583.62     16.10 o 
   6  -6   2       77.99       82.60      4.91 o 
   7  -6   2       72.38       81.72      5.20 o 
   8  -6   2      249.09      266.83      7.98 o 
   9  -6   2        1.18       -2.53      4.11 o 
 -10  -5   2        3.95        8.35      5.96 o 
  -9  -5   2      179.69      183.34     11.53 o 
  -8  -5   2      198.86      186.53      7.95 o 
  -7  -5   2      231.38      230.33      6.88 o 
  -6  -5   2      344.41      327.22      7.35 o 
  -5  -5   2      344.46      336.91      7.35 o 
  -4  -5   2      975.70      964.15     13.42 o 
  -3  -5   2        3.62        3.18      2.20 o 
  -2  -5   2        4.70        4.21      3.58 o 
  -1  -5   2       30.51       37.45      1.61 o 
   0  -5   2      151.28      137.03      2.92 o 
   1  -5   2      907.96      893.71     10.47 o 
   2  -5   2     1044.20     1004.11     10.54 o 
   3  -5   2     1194.88     1190.88     15.17 o 
   4  -5   2       68.46       68.05      3.98 o 
   5  -5   2       33.07       39.20      4.57 o 
   6  -5   2       31.47       43.31      5.96 o 
   7  -5   2      331.37      336.00      8.14 o 
   8  -5   2       44.68       35.45      4.47 o 
   9  -5   2      132.24      132.88      6.32 o 
 -10  -4   2      100.88       92.24      7.55 o 
  -9  -4   2       37.27       31.81      5.96 o 
  -8  -4   2      858.93      822.70     13.05 o 
  -7  -4   2      187.60      183.01      6.00 o 
  -6  -4   2        4.82        3.18      2.86 o 
  -5  -4   2     1621.02     1591.64     19.63 o 
  -4  -4   2      845.12      832.54     18.49 o 
  -3  -4   2      177.83      173.35      4.68 o 
  -2  -4   2     2991.31     3007.44     32.99 o 
  -1  -4   2     1085.97     1185.60     11.33 o 
   0  -4   2     1671.96     1842.44     16.88 o 
   1  -4   2      168.17      163.27      4.06 o 
   2  -4   2     2559.51     2602.83     23.33 o 
   3  -4   2     1200.62     1182.68     11.93 o 
   4  -4   2      818.44      838.11     11.80 o 
   5  -4   2      224.93      218.42      5.88 o 
   6  -4   2       17.33       18.81      3.34 o 
   7  -4   2       41.69       45.91      4.07 o 
   8  -4   2       65.57       59.27      4.63 o 
   9  -4   2      199.73      200.94      7.17 o 
  10  -4   2       10.45        8.52      4.35 o 
 -10  -3   2      784.27      779.29     19.08 o 
  -9  -3   2      110.87      119.68      7.55 o 
  -8  -3   2       90.67       94.80      5.37 o 
  -7  -3   2      205.93      204.56      6.00 o 
  -6  -3   2      393.84      397.93      7.70 o 
  -5  -3   2      102.70       87.38      6.76 o 
  -4  -3   2      521.70      524.80      6.47 o 
  -3  -3   2     4809.62     4745.25     50.39 o 
  -2  -3   2      583.65      584.46      8.10 o 
  -1  -3   2      107.38      135.37      2.14 o 
   0  -3   2     1976.76     2056.16     18.34 o 
   1  -3   2      165.78      189.73      3.04 o 
   2  -3   2     1611.11     1745.13     16.07 o 
   3  -3   2       30.42       50.02      2.36 o 
   4  -3   2      534.20      520.69      8.29 o 
   5  -3   2      436.25      421.71      7.73 o 
   6  -3   2      790.40      818.09     22.66 o 
   7  -3   2       86.71       91.54      5.04 o 
   8  -3   2      165.49      167.44      6.76 o 
   9  -3   2        6.09       -0.21      4.77 o 
  10  -3   2       59.55       62.80      6.36 o 
 -10  -2   2       92.39      100.59      7.95 o 
  -9  -2   2      108.00      111.72      7.55 o 
  -8  -2   2     2183.93     2044.04     34.99 o 
  -7  -2   2      917.73      902.81     12.93 o 
  -6  -2   2      121.93      112.82      3.16 o 
  -5  -2   2      335.26      322.64      6.51 o 
  -4  -2   2     2371.63     2379.97     25.31 o 
  -3  -2   2     1057.22     1099.30     10.34 o 
  -2  -2   2      206.58      194.40      3.85 o 
  -1  -2   2     6837.78     6738.18     91.05 o 
   0  -2   2     2316.24     2406.47     17.41 o 
   1  -2   2      455.20      432.85      3.92 o 
   2  -2   2      299.61      336.10      4.25 o 
   3  -2   2     2674.53     2712.01     24.10 o 
   4  -2   2      905.45      931.85     12.09 o 
   5  -2   2      619.37      608.98      9.42 o 
   6  -2   2     1628.12     1603.93     19.96 o 
   7  -2   2       21.58       21.41      3.34 o 
   8  -2   2      199.20      211.79      6.47 o 
   9  -2   2        8.25        8.99      3.62 o 
  10  -2   2      233.91      229.10      7.58 o 
  11  -2   2      106.90      117.54      6.60 o 
 -11  -1   2        7.99        0.00      6.36 o 
 -10  -1   2        7.73        9.94      5.57 o 
  -9  -1   2      798.41      737.54     17.49 o 
  -8  -1   2       10.95        7.16      4.37 o 
  -7  -1   2       18.30       23.26      2.95 o 
  -6  -1   2      786.94      738.83      8.38 o 
  -5  -1   2       50.78       48.11      2.16 o 
  -4  -1   2       18.42       25.20      1.31 o 
  -3  -1   2      113.51      121.13      1.97 o 
  -2  -1   2     4421.31     4388.88     31.04 o 
  -1  -1   2     3275.70     3382.40     29.05 o 
   0  -1   2      864.79      799.87     20.28 o 
   1  -1   2     3497.67     3395.78     54.47 o 
   2  -1   2      821.04      799.74      7.71 o 
   3  -1   2      474.87      538.67      6.78 o 
   4  -1   2      303.36      337.16      8.35 o 
   5  -1   2     1851.79     1881.15     22.07 o 
   6  -1   2      461.51      463.35      8.29 o 
   7  -1   2      980.34     1010.54     14.34 o 
   8  -1   2      542.94      527.42     14.51 o 
   9  -1   2       39.56       31.97      4.07 o 
  10  -1   2       13.55       17.90      4.77 o 
  11  -1   2       11.78        3.29      4.57 o 
 -11   0   2      135.20      139.16     10.34 o 
 -10   0   2        0.10       -1.19      5.57 o 
  -9   0   2      125.83      109.95      5.37 o 
  -8   0   2      124.89      132.80      6.36 o 
  -7   0   2     1355.27     1289.53     16.43 o 
  -6   0   2      568.11      549.07     10.31 o 
  -5   0   2      994.19     1007.21      8.41 o 
  -4   0   2     5005.64     5324.30     37.76 o 
  -3   0   2     1115.46     1172.55     10.94 o 
  -2   0   2      528.49      536.25      7.33 o 
  -1   0   2       67.48       64.88      1.34 o 
   0   0   2     1527.49     1596.34     13.99 o 
   1   0   2     4290.69     4307.18     36.78 o 
   2   0   2     3922.30     3968.84     41.58 o 
   3   0   2     2822.79     2666.25     23.48 o 
   4   0   2      487.41      595.50      6.47 o 
   5   0   2      175.56      233.62      6.76 o 
   6   0   2      229.88      237.27      5.76 o 
   7   0   2     3048.69     3006.38     34.30 o 
   8   0   2       21.96       19.75      3.34 o 
   9   0   2      210.50      214.06      6.73 o 
  10   0   2      143.02      145.95      6.45 o 
  11   0   2        2.62       -2.47      8.35 o 
 -10   1   2       57.17       61.79      4.68 o 
  -9   1   2      180.29      186.95      6.39 o 
  -8   1   2       86.06       82.81      4.39 o 
  -7   1   2      679.83      666.46     10.36 o 
  -6   1   2     1820.77     1784.81     29.42 o 
  -5   1   2     1446.06     1363.02     10.76 o 
  -4   1   2     1229.39     1258.65     14.77 o 
  -3   1   2     1397.12     1489.90     13.62 o 
  -2   1   2      165.06      145.17      2.21 o 
  -1   1   2     1560.61     1571.99     13.76 o 
   0   1   2      242.04      278.29      3.79 o 
   2   1   2     6242.30     6194.60     52.68 o 
   3   1   2       82.36      103.32      2.37 o 
   4   1   2       85.90       62.13      2.37 o 
   5   1   2      381.06      356.86      4.95 o 
   6   1   2      443.20      421.56      5.84 o 
   7   1   2       77.08       72.44      4.22 o 
   8   1   2       67.93       65.52      5.77 o 
   9   1   2      909.71      929.72     14.33 o 
  10   1   2      115.85      117.23      5.88 o 
  11   1   2       56.75       59.25      5.15 o 
 -10   2   2      468.13      505.19     10.76 o 
  -9   2   2      176.91      158.70      6.00 o 
  -8   2   2       27.21       22.27      3.34 o 
  -7   2   2      435.98      399.70      7.81 o 
  -6   2   2       62.60       59.80      4.17 o 
  -5   2   2      313.14      297.55      4.44 o 
  -4   2   2     1706.50     1670.07     15.53 o 
  -3   2   2     2781.41     2777.76     29.09 o 
  -2   2   2       45.00       63.99      1.67 o 
  -1   2   2     1638.41     1721.66     15.22 o 
   0   2   2       23.20       28.78      0.94 o 
   1   2   2     3383.60     3336.50     28.83 o 
   2   2   2     1735.85     1719.08     15.42 o 
   3   2   2     4636.21     4676.86     52.09 o 
   4   2   2     2272.11     2201.30     19.95 o 
   5   2   2      101.25      118.87      3.02 o 
   6   2   2      638.13      595.83      8.58 o 
   7   2   2      170.56      172.82      5.06 o 
   8   2   2     1932.92     1874.20     23.19 o 
   9   2   2       21.22       22.60      3.51 o 
  10   2   2      195.52      179.38      6.76 o 
  11   2   2      335.15      321.26     13.12 o 
 -10   3   2       54.09       44.81      4.68 o 
  -9   3   2      144.21      134.98      6.00 o 
  -8   3   2      470.18      496.71     11.13 o 
  -7   3   2       14.66       12.62      2.98 o 
  -6   3   2        5.53        7.86      2.48 o 
  -5   3   2       49.58       59.84      6.16 o 
  -4   3   2     2561.97     2647.04     23.72 o 
  -3   3   2     4515.00     4843.50     41.61 o 
  -2   3   2      950.80      912.01      8.87 o 
  -1   3   2     2207.36     2284.83     33.51 o 
   0   3   2      689.89      754.34      7.38 o 
   1   3   2     7721.24     8116.43     68.43 o 
   2   3   2     3483.33     3735.60     32.16 o 
   3   3   2     1844.27     1803.22     24.96 o 
   4   3   2      589.90      578.15      6.77 o 
   5   3   2     4691.36     4928.36     83.25 o 
   6   3   2     3503.43     3562.99     40.61 o 
   7   3   2       92.08       92.37      3.49 o 
   8   3   2       39.50       40.23      3.98 o 
   9   3   2       48.54       49.59      3.79 o 
  10   3   2      288.03      302.17     11.53 o 
  11   3   2       39.95       45.33      7.16 o 
 -10   4   2       18.98       10.10      4.17 o 
  -9   4   2      530.53      532.19     10.80 o 
  -8   4   2       93.06       98.21      5.32 o 
  -7   4   2      210.35      230.24      6.28 o 
  -6   4   2      572.55      576.03      9.55 o 
  -5   4   2      296.03      320.21      6.96 o 
  -4   4   2       30.48       30.86      3.04 o 
  -3   4   2       65.83       94.13      2.60 o 
  -2   4   2     3518.18     3573.07     31.12 o 
  -1   4   2     1547.32     1593.07     14.58 o 
   0   4   2      421.21      392.20      4.52 o 
   1   4   2     4409.28     4672.43     39.96 o 
   2   4   2     1074.69     1141.53     10.79 o 
   3   4   2       68.52       67.68      2.24 o 
   4   4   2        6.43        7.40      1.49 o 
   5   4   2      531.05      470.52      6.30 o 
   6   4   2      425.59      432.58      9.37 o 
   7   4   2      632.59      603.82      7.93 o 
   8   4   2      509.43      492.51     13.24 o 
   9   4   2        0.37       -3.98      3.98 o 
  10   4   2       24.93       23.46      5.57 o 
  11   4   2      159.87      168.98      9.94 o 
  -9   5   2        6.95        9.70      3.91 o 
  -8   5   2       15.35       16.51      3.79 o 
  -7   5   2      753.89      777.41     12.51 o 
  -6   5   2      417.13      413.98      8.14 o 
  -5   5   2      643.60      626.04     10.11 o 
  -4   5   2      871.27      872.57     32.80 o 
  -3   5   2      250.37      208.74      3.73 o 
  -2   5   2      131.61      127.45      2.98 o 
  -1   5   2       10.73       13.77      1.72 o 
   0   5   2     4814.45     4903.05     42.18 o 
   1   5   2      626.20      677.67     10.25 o 
   2   5   2      558.19      531.01      6.01 o 
   3   5   2       34.61       44.63      2.03 o 
   4   5   2        1.33       -0.40      1.78 o 
   5   5   2       98.32      107.04      3.39 o 
   6   5   2      473.39      440.12      6.45 o 
   7   5   2      871.51      833.06     12.45 o 
   8   5   2       87.55      101.07      6.96 o 
   9   5   2       78.82       85.09      6.76 o 
  10   5   2       24.98       25.05      5.57 o 
  11   5   2       53.92       64.01      7.55 o 
  -9   6   2      147.79      160.76      7.75 o 
  -8   6   2      127.84      145.74      8.35 o 
  -7   6   2      153.49      153.49      6.00 o 
  -6   6   2      273.78      275.60      7.01 o 
  -5   6   2      704.16      720.14     11.38 o 
  -4   6   2       70.15       72.26      3.79 o 
  -3   6   2       40.37       64.58      2.75 o 
  -2   6   2        3.27        7.12      1.67 o 
  -1   6   2     1167.69     1134.85     11.51 o 
   0   6   2      750.39      812.68      8.66 o 
   1   6   2      242.67      213.24      3.53 o 
   2   6   2     5572.97     5516.10     47.44 o 
   3   6   2       74.12       82.69      2.84 o 
   4   6   2      605.90      606.32      8.44 o 
   5   6   2       10.47       10.83      2.06 o 
   6   6   2     1024.30     1037.09     14.38 o 
   7   6   2      360.63      363.01      8.35 o 
   8   6   2       91.68       92.52      8.55 o 
   9   6   2      293.22      310.13      8.31 o 
  10   6   2        6.77        4.37      4.77 o 
  11   6   2       43.43       48.51      6.76 o 
  -8   7   2        2.34       -0.95      3.62 o 
  -7   7   2       15.59       12.29      5.77 o 
  -6   7   2      454.83      474.03      9.42 o 
  -5   7   2       13.95       16.22      6.36 o 
  -4   7   2      219.55      217.62      7.75 o 
  -3   7   2     1327.77     1335.48     16.73 o 
  -2   7   2      413.97      428.65      6.17 o 
  -1   7   2       24.68       17.71      2.00 o 
   0   7   2       35.06       40.95      3.75 o 
   1   7   2      847.17      788.55      8.76 o 
   2   7   2      135.02      128.69      3.35 o 
   3   7   2      922.14      941.51     13.49 o 
   4   7   2      860.30      865.52     12.32 o 
   5   7   2        3.95        4.06      2.57 o 
   6   7   2      297.87      297.37      7.36 o 
   7   7   2       47.02       48.71      4.11 o 
   8   7   2      494.50      496.34     14.91 o 
   9   7   2      309.06      330.39      8.59 o 
  10   7   2      202.00      207.94      9.54 o 
  -7   8   2        8.72        0.66      3.73 o 
  -6   8   2        4.76        5.71      3.58 o 
  -5   8   2      145.59      137.58      7.55 o 
  -4   8   2      194.63      188.84      8.75 o 
  -3   8   2      229.62      234.38      6.76 o 
  -2   8   2      726.55      708.13     12.37 o 
  -1   8   2      640.32      630.98      8.01 o 
   0   8   2       93.05       87.47      5.16 o 
   1   8   2       48.53       44.18      2.43 o 
   2   8   2        3.37        3.65      1.84 o 
   3   8   2     2207.93     2223.97     26.38 o 
   4   8   2       48.05       45.70      6.96 o 
   5   8   2      236.27      239.81      6.30 o 
   6   8   2      773.04      739.84     20.28 o 
   7   8   2        3.27        2.42      3.37 o 
   8   8   2       67.04       67.20      5.06 o 
   9   8   2        3.56       -5.67      3.78 o 
  10   8   2       34.67       35.27      5.15 o 
  -6   9   2        0.95        0.70      3.62 o 
  -5   9   2      140.65      147.40      5.88 o 
  -4   9   2       92.37       81.83      4.63 o 
  -3   9   2      315.19      312.62      7.01 o 
  -2   9   2      145.46      151.21      4.75 o 
  -1   9   2       48.96       53.34      2.84 o 
   0   9   2      106.99       96.88      3.69 o 
   1   9   2      363.57      347.74      8.85 o 
   2   9   2      166.46      160.71      5.59 o 
   3   9   2       49.61       53.39      4.03 o 
   4   9   2      126.60      140.44      5.59 o 
   5   9   2      730.69      751.03     16.90 o 
   6   9   2        2.65        4.02      5.96 o 
   7   9   2       88.15       90.54      7.36 o 
   8   9   2        2.72        1.83      3.97 o 
   9   9   2       10.21        8.75      4.19 o 
  -5  10   2        8.85        6.76      3.62 o 
  -4  10   2       73.37       72.93      5.57 o 
  -3  10   2       65.73       82.03      4.75 o 
  -2  10   2      184.77      184.41      5.48 o 
  -1  10   2      352.86      345.59      7.17 o 
   0  10   2      308.65      295.10      7.34 o 
   1  10   2       45.74       41.66      3.90 o 
   2  10   2       44.85       44.70      4.03 o 
   3  10   2        1.00       -4.60      3.07 o 
   4  10   2      203.50      210.91      9.54 o 
   5  10   2       18.50       17.76      3.97 o 
   6  10   2      152.43      160.42      6.47 o 
   7  10   2      386.67      394.40     10.54 o 
   8  10   2        1.15        2.17      4.27 o 
  -4  11   2       38.79       34.99      5.96 o 
  -3  11   2       98.83       81.90      6.76 o 
  -2  11   2        0.20       -1.19      4.37 o 
  -1  11   2      136.23      135.18      7.55 o 
   0  11   2      135.53      138.52      6.10 o 
   1  11   2       96.24      103.07      7.55 o 
   2  11   2      156.37      163.22      6.47 o 
   3  11   2        2.40       -0.88      3.43 o 
   4  11   2       83.65       83.52      5.37 o 
   5  11   2        0.25        1.59      3.97 o 
   6  11   2      199.45      210.64      7.43 o 
   7  11   2        1.58       -1.82      3.82 o 
   1  12   2       31.01       53.68      8.35 o 
   2  12   2       48.70       67.19      8.75 o 
   3  12   2       52.32       54.47      9.14 o 
   4  12   2      137.13      130.81     11.53 o 
   5  12   2       14.44       40.55      9.14 o 
   6  12   2        2.02      -10.74      7.16 o 
  -3 -11   3       65.49       63.30      5.81 o 
  -2 -11   3       86.34       95.69      9.74 o 
  -1 -11   3       12.92       19.48      6.36 o 
   0 -11   3        2.08       -2.78      5.17 o 
   1 -11   3        1.94       -5.96      5.57 o 
  -5 -10   3       32.85       26.38      5.22 o 
  -4 -10   3        0.06        1.87      4.33 o 
  -3 -10   3      162.47      163.89      7.34 o 
  -2 -10   3      171.99      164.15      7.13 o 
  -1 -10   3       78.17       93.33      7.16 o 
   0 -10   3       60.23       68.78      7.16 o 
   1 -10   3        2.75       -7.16      4.77 o 
   2 -10   3       13.07       19.48      5.96 o 
   3 -10   3        0.10        0.00      5.57 o 
   4 -10   3       79.24       67.19      7.95 o 
  -7  -9   3        3.39       -2.02      4.48 o 
  -6  -9   3      156.08      163.23      7.34 o 
  -5  -9   3       80.45       89.86      6.01 o 
  -4  -9   3       60.85       61.01      5.35 o 
  -3  -9   3      168.17      165.15      6.68 o 
  -2  -9   3       69.84       55.44      4.85 o 
  -1  -9   3      980.51      946.07     15.17 o 
   0  -9   3       15.60       16.90      4.27 o 
   1  -9   3      122.33      130.81      7.95 o 
   2  -9   3      427.97      411.91     12.72 o 
   3  -9   3       17.16       17.49      5.96 o 
   4  -9   3       27.63       17.49      6.36 o 
   5  -9   3        0.35       -6.36      5.96 o 
  -8  -8   3        2.95       -4.20      5.77 o 
  -7  -8   3       62.63       69.80     12.33 o 
  -6  -8   3       94.88      107.38      6.01 o 
  -5  -8   3        6.44        5.29      3.73 o 
  -4  -8   3      370.60      364.98      8.88 o 
  -3  -8   3       46.86       54.57      8.15 o 
  -2  -8   3      410.03      393.02      8.88 o 
  -1  -8   3       63.68       59.99      6.76 o 
   0  -8   3       51.47       53.14      4.57 o 
   1  -8   3      131.31      137.61      6.10 o 
   2  -8   3       27.28       27.04      5.17 o 
   3  -8   3       44.61       66.00      6.76 o 
   4  -8   3       12.34       14.03      3.44 o 
   5  -8   3       10.14        8.26      6.16 o 
   6  -8   3        7.84        6.84      4.37 o 
   7  -8   3      170.93      168.39      9.94 o 
  -8  -7   3      119.56      114.84     12.72 o 
  -7  -7   3        0.61       -2.20      3.78 o 
  -6  -7   3       75.31       76.91      7.75 o 
  -5  -7   3      133.02      120.91      5.73 o 
  -4  -7   3      360.25      346.32      8.02 o 
  -3  -7   3       32.59       30.32      3.82 o 
  -2  -7   3      247.58      241.69      6.59 o 
  -1  -7   3       63.92       74.13      4.58 o 
   0  -7   3       53.54       50.18      4.01 o 
   1  -7   3       60.41       60.29      4.30 o 
   2  -7   3      886.44      793.60     17.10 o 
   3  -7   3      141.37      152.52      5.25 o 
   4  -7   3       14.24       16.15      3.44 o 
   5  -7   3      103.28      113.99      5.48 o 
   6  -7   3        4.38        3.06      3.62 o 
   7  -7   3       56.75       52.96      5.04 o 
   8  -7   3        4.80        3.18      6.76 o 
  -9  -6   3      115.50      109.95      6.50 o 
  -8  -6   3      350.58      342.32      9.06 o 
  -7  -6   3       22.85       25.16      5.77 o 
  -6  -6   3        1.62       -3.66      3.31 o 
  -5  -6   3      273.32      277.04      7.16 o 
  -4  -6   3      492.59      496.11      9.34 o 
  -3  -6   3      359.52      355.85     13.72 o 
  -2  -6   3      564.82      580.98      9.91 o 
  -1  -6   3       77.80       87.38      8.95 o 
   0  -6   3      220.82      210.46      5.92 o 
   1  -6   3      118.29      107.44      3.40 o 
   2  -6   3      454.40      467.70      8.28 o 
   3  -6   3      189.02      193.20      5.43 o 
   4  -6   3     1103.47     1099.06     15.17 o 
   5  -6   3       21.23       23.94      3.62 o 
   6  -6   3       18.34       18.15      3.79 o 
   7  -6   3      385.33      391.63     13.52 o 
   8  -6   3       87.57       88.62      8.95 o 
  -9  -5   3       96.44       98.55      6.04 o 
  -8  -5   3       78.85       86.22      5.43 o 
  -7  -5   3       76.74       75.53      4.87 o 
  -6  -5   3      302.44      314.24      7.53 o 
  -5  -5   3      112.23      117.07      5.25 o 
  -4  -5   3      518.51      510.82      8.94 o 
  -3  -5   3      559.25      526.36      9.06 o 
  -2  -5   3       30.93       28.67      2.86 o 
  -1  -5   3      599.32      594.52      9.39 o 
   0  -5   3      291.65      304.16      5.81 o 
   1  -5   3      184.19      198.09      3.80 o 
   2  -5   3      185.11      169.11      3.92 o 
   3  -5   3       20.21       15.92      3.18 o 
   4  -5   3       15.89       11.76      2.78 o 
   5  -5   3       81.52       82.21      4.47 o 
   6  -5   3     1093.07     1064.91     15.60 o 
   7  -5   3       29.91       30.52      4.19 o 
   8  -5   3      113.56       93.57      8.95 o 
   9  -5   3       67.37       77.45      7.55 o 
 -10  -4   3        0.35       -0.40      5.57 o 
  -9  -4   3      196.63      196.94      7.25 o 
  -8  -4   3      816.77      800.08     13.05 o 
  -7  -4   3      179.21      179.30      6.11 o 
  -6  -4   3     1452.46     1439.83     23.46 o 
  -5  -4   3       38.82       35.96      3.44 o 
  -4  -4   3      150.98      157.89      5.06 o 
  -3  -4   3        8.94        5.04      2.39 o 
  -2  -4   3      210.76      196.61      4.87 o 
  -1  -4   3     2453.96     2454.98     22.05 o 
   0  -4   3      557.46      542.61      6.19 o 
   1  -4   3     1624.70     1599.10     21.64 o 
   2  -4   3       21.98       31.20      2.86 o 
   3  -4   3      451.82      484.10      6.26 o 
   4  -4   3       72.36       73.31      4.37 o 
   5  -4   3      618.72      595.08     10.11 o 
   6  -4   3      314.05      322.48      9.34 o 
   7  -4   3        3.46        2.98      4.57 o 
   8  -4   3      281.47      298.04      9.54 o 
   9  -4   3       19.23       18.28      4.22 o 
  10  -4   3        0.75       -5.86      3.91 o 
 -10  -3   3        1.16       -6.36      5.57 o 
  -9  -3   3      278.03      264.00     10.34 o 
  -8  -3   3      127.80      116.47      6.16 o 
  -7  -3   3       91.16       91.32      4.68 o 
  -6  -3   3      911.53      894.22     13.05 o 
  -5  -3   3       36.14       35.24      3.15 o 
  -4  -3   3      458.14      418.55      7.29 o 
  -3  -3   3       18.37       32.86      3.78 o 
  -2  -3   3      248.39      242.90      4.87 o 
  -1  -3   3      233.42      229.45      2.89 o 
   0  -3   3     2880.23     2871.97     21.02 o 
   1  -3   3     3121.85     3259.89     23.63 o 
   2  -3   3      486.83      498.20      5.96 o 
   3  -3   3       33.86       22.15      1.81 o 
   4  -3   3       10.78        7.91      2.48 o 
   5  -3   3      217.31      221.57      8.95 o 
   6  -3   3       41.15       43.50      3.79 o 
   7  -3   3      863.06      825.45     12.93 o 
   8  -3   3      207.02      213.27      6.88 o 
   9  -3   3       31.78       30.39      4.63 o 
  10  -3   3      153.13      158.66      7.01 o 
 -10  -2   3        1.87       -5.57      5.17 o 
  -9  -2   3      220.45      209.53      9.14 o 
  -8  -2   3        8.65       11.65      3.98 o 
  -7  -2   3      466.20      458.48      8.75 o 
  -6  -2   3       15.48       22.28      3.78 o 
  -5  -2   3     4148.88     4201.71     44.82 o 
  -4  -2   3     3484.42     3479.30     25.32 o 
  -3  -2   3      152.53      172.29      2.66 o 
  -2  -2   3     1317.88     1334.80     10.46 o 
  -1  -2   3     1029.71     1165.14      9.23 o 
   0  -2   3     3122.70     3324.04     37.55 o 
   1  -2   3       32.82       44.62      1.61 o 
   2  -2   3     2067.54     2035.75     15.16 o 
   3  -2   3     2582.72     2553.97     18.77 o 
   4  -2   3     1739.81     1788.94     16.73 o 
   5  -2   3      681.84      707.48     10.68 o 
   6  -2   3      170.64      174.35      5.62 o 
   7  -2   3      636.78      609.22     10.54 o 
   8  -2   3       17.70       23.52      8.55 o 
   9  -2   3      404.44      418.68      9.56 o 
  10  -2   3       48.87       61.43      5.20 o 
  11  -2   3       19.14       20.29      5.17 o 
 -10  -1   3      385.03      394.42     13.52 o 
  -9  -1   3      241.94      225.83      9.94 o 
  -8  -1   3       29.24       29.02      5.17 o 
  -7  -1   3      102.50       92.08      9.34 o 
  -6  -1   3      696.68      702.08      8.60 o 
  -5  -1   3     1434.09     1364.58     11.15 o 
  -4  -1   3       19.06       22.18      1.28 o 
  -3  -1   3     3288.29     3263.90     23.64 o 
  -2  -1   3     2912.75     2898.61     25.14 o 
  -1  -1   3       57.24       61.50      2.19 o 
   0  -1   3       16.88       31.13      1.52 o 
   1  -1   3      464.80      459.59      5.16 o 
   2  -1   3     1750.61     1721.77     18.50 o 
   3  -1   3      756.61      765.31      7.92 o 
   4  -1   3      847.83      717.88      7.65 o 
   5  -1   3      367.53      349.49      9.54 o 
   6  -1   3       10.69       14.65      2.81 o 
   7  -1   3      412.34      370.65      8.01 o 
   8  -1   3       49.82       54.22      4.22 o 
   9  -1   3      230.68      236.56      7.17 o 
  10  -1   3       81.86       83.54      5.60 o 
  11  -1   3      273.38      268.02      8.57 o 
 -10   0   3      407.61      427.42     14.71 o 
  -8   0   3      202.31      216.22      5.72 o 
  -7   0   3      707.91      657.86     15.90 o 
  -6   0   3        3.53        6.73      2.47 o 
  -5   0   3        1.88       -0.12      1.17 o 
  -4   0   3      329.16      290.43      7.16 o 
  -3   0   3     1030.32      966.90      9.40 o 
  -2   0   3      401.15      399.99      4.50 o 
  -1   0   3     6022.10     5886.11     74.15 o 
   0   0   3       36.03       41.98      2.38 o 
   1   0   3      821.04      850.59      8.17 o 
   2   0   3      469.94      451.06      8.11 o 
   3   0   3     5488.92     5637.80     58.08 o 
   4   0   3      751.14      647.16      8.93 o 
   5   0   3       14.13       15.44      2.70 o 
   6   0   3     1871.10     1819.80     49.10 o 
   7   0   3      589.61      610.79     10.26 o 
   8   0   3      682.65      665.69     11.38 o 
   9   0   3       37.41       41.81      4.35 o 
  10   0   3       99.47       93.60      5.60 o 
  11   0   3       91.76       73.69      5.62 o 
 -10   1   3        3.38       -7.16      4.77 o 
  -9   1   3      144.87      149.43      5.82 o 
  -8   1   3     1206.07     1160.62     16.00 o 
  -7   1   3      363.46      365.39      9.54 o 
  -6   1   3      582.22      594.43      5.98 o 
  -5   1   3        0.97        0.20      1.62 o 
  -4   1   3      641.97      686.81      7.50 o 
  -3   1   3     2699.27     3032.63     28.36 o 
  -2   1   3     4550.71     4697.09     39.99 o 
  -1   1   3     1369.20     1427.60     17.48 o 
   0   1   3     1989.41     1982.60     20.10 o 
   1   1   3     7463.35     7479.82     63.41 o 
   2   1   3       75.31       58.63      1.89 o 
   3   1   3      802.90      793.44      8.22 o 
   4   1   3       69.18       80.98      3.78 o 
   5   1   3     3906.75     4008.34     35.34 o 
   6   1   3     1853.23     1851.29     17.80 o 
   7   1   3      127.72      123.30      5.06 o 
   8   1   3       69.95       76.24      4.77 o 
   9   1   3        1.15       -0.29      3.05 o 
  10   1   3       43.66       52.05      4.63 o 
  11   1   3        1.70       -5.59      3.73 o 
 -10   2   3        1.55       -4.73      3.15 o 
  -9   2   3      251.60      271.84      7.41 o 
  -8   2   3      149.49      133.28      5.43 o 
  -7   2   3      268.90      314.34     10.74 o 
  -6   2   3     1190.77     1102.68     22.66 o 
  -5   2   3      131.78      131.33      3.20 o 
  -4   2   3      868.41      882.36     10.29 o 
  -3   2   3      389.19      456.25      6.47 o 
  -2   2   3     1597.16     1655.34     31.21 o 
  -1   2   3     1083.69     1153.34     15.25 o 
   0   2   3     4729.65     4567.19     67.59 o 
   1   2   3     2866.47     2857.64     30.91 o 
   2   2   3      868.79      896.69     10.85 o 
   3   2   3     1099.48     1135.37     13.91 o 
   4   2   3     1063.82     1172.42     14.74 o 
   5   2   3       18.21       15.16      1.79 o 
   6   2   3       14.87       18.43      1.96 o 
   7   2   3     2083.06     1983.64     24.05 o 
   8   2   3     1165.84     1008.04     22.27 o 
   9   2   3       50.71       42.42      3.94 o 
  10   2   3      374.15      366.70      8.85 o 
  11   2   3       66.07       59.84      5.15 o 
 -10   3   3        1.76        3.36      3.73 o 
  -9   3   3       42.30       46.28      4.30 o 
  -8   3   3       32.44       32.36      3.73 o 
  -7   3   3      322.79      333.43      7.41 o 
  -6   3   3      405.62      415.01      7.86 o 
  -5   3   3     1449.42     1470.05     14.45 o 
  -4   3   3      725.33      688.34     16.38 o 
  -3   3   3     1216.78     1464.48     13.85 o 
  -2   3   3      313.11      342.40      4.36 o 
  -1   3   3      107.90       91.76      2.04 o 
   0   3   3     2261.07     2250.41     19.93 o 
   1   3   3     1056.74     1081.77     10.11 o 
   2   3   3     4394.10     4513.89     42.26 o 
   3   3   3      158.43      139.56      2.60 o 
   4   3   3      455.71      460.78      5.79 o 
   5   3   3      869.17      876.29      9.84 o 
   6   3   3      743.26      740.39      8.76 o 
   7   3   3      491.38      483.05      6.86 o 
   8   3   3      302.41      298.60     10.34 o 
   9   3   3      140.82      139.26     20.48 o 
  10   3   3      143.81      138.54      9.14 o 
  11   3   3       25.54       17.89      6.36 o 
  -9   4   3      195.80      221.91     11.33 o 
  -8   4   3        1.78       -0.14      3.05 o 
  -7   4   3       43.60       39.68      3.73 o 
  -6   4   3      526.11      540.45     25.84 o 
  -5   4   3     1410.92     1399.31     17.57 o 
  -4   4   3       98.45       95.94      2.86 o 
  -3   4   3      723.32      686.09      7.65 o 
  -2   4   3       30.61       21.63      1.52 o 
  -1   4   3      215.80      249.77      3.49 o 
   0   4   3       13.52       14.79      1.48 o 
   1   4   3      253.26      206.05      2.92 o 
   2   4   3     2919.39     2942.01     28.72 o 
   3   4   3     1125.01     1111.53     10.88 o 
   4   4   3     3380.42     3449.05     36.99 o 
   5   4   3       16.92       14.56      1.82 o 
   6   4   3       53.24       67.22      3.04 o 
   7   4   3       12.55       10.98      2.34 o 
   8   4   3      455.25      443.14      9.34 o 
   9   4   3       50.21       52.69      4.22 o 
  10   4   3       21.10       18.29      5.57 o 
  11   4   3      313.94      320.86     12.72 o 
  -9   5   3        9.77       -5.26      3.51 o 
  -8   5   3      390.92      390.63      8.98 o 
  -7   5   3       14.63       12.87      3.34 o 
  -6   5   3       43.03       45.69      3.62 o 
  -5   5   3        2.33        2.39      2.53 o 
  -4   5   3     1028.21     1008.99     10.77 o 
  -3   5   3     1716.26     1688.15     17.14 o 
  -2   5   3     1908.94     1954.13     18.11 o 
  -1   5   3     1512.10     1468.75     13.88 o 
   0   5   3        1.48        4.92      2.39 o 
   1   5   3      720.41      752.69      7.90 o 
   2   5   3        4.17       14.13      8.30 o 
   3   5   3     3316.65     3388.31     29.84 o 
   4   5   3      943.02      947.38     10.57 o 
   5   5   3       40.73       39.10      2.45 o 
   6   5   3      903.50      910.76     10.50 o 
   7   5   3      134.48      135.71      4.15 o 
   8   5   3       25.25       24.96      3.34 o 
   9   5   3      524.37      522.84     13.52 o 
  10   5   3      444.20      452.07     13.52 o 
  -9   6   3      212.73      220.24      7.81 o 
  -8   6   3      238.17      255.52      7.81 o 
  -7   6   3       32.53       32.87      4.19 o 
  -6   6   3      386.04      392.46      8.42 o 
  -5   6   3       60.67       63.17      3.98 o 
  -4   6   3      162.32      177.16      5.20 o 
  -3   6   3       26.07       37.79      3.93 o 
  -2   6   3     4315.20     4350.58     38.14 o 
  -1   6   3     1965.44     2033.39     32.35 o 
   0   6   3       21.76       31.54      1.76 o 
   1   6   3      739.14      784.98      8.52 o 
   2   6   3      832.62      944.72      9.82 o 
   3   6   3     2682.84     2835.47     25.54 o 
   4   6   3       17.57       17.04      2.00 o 
   5   6   3     1352.86     1319.68     13.62 o 
   6   6   3      859.60      869.15     10.26 o 
   7   6   3      171.60      177.13      5.64 o 
   8   6   3       77.66       79.71      4.68 o 
   9   6   3       36.93       43.66      4.30 o 
  10   6   3       35.38       23.06      5.57 o 
  11   6   3       17.13        7.55      5.96 o 
  -8   7   3       58.21       63.17     11.93 o 
  -7   7   3      397.67      421.57      9.42 o 
  -6   7   3       24.25       24.39      3.65 o 
  -5   7   3       16.21       20.98      3.34 o 
  -4   7   3      345.27      346.18      8.75 o 
  -3   7   3      246.80      228.87      5.48 o 
  -2   7   3      321.33      319.02      5.59 o 
  -1   7   3       16.79       25.80      2.00 o 
   0   7   3      892.98      834.42      9.22 o 
   1   7   3      734.37      792.61     11.57 o 
   2   7   3      622.77      657.31     11.73 o 
   3   7   3      288.61      296.74      4.80 o 
   4   7   3      510.77      501.92      6.61 o 
   5   7   3      472.24      481.01      6.92 o 
   6   7   3       24.38       27.63      3.31 o 
   7   7   3      951.65      929.98     13.81 o 
   8   7   3       96.46       93.75      4.97 o 
   9   7   3       11.08        6.10      3.73 o 
  10   7   3      127.63      126.04      7.95 o 
  -7   8   3      178.01      192.55      7.13 o 
  -6   8   3       78.51       78.95      8.95 o 
  -5   8   3      396.01      400.08      8.57 o 
  -4   8   3      113.59      115.79      4.75 o 
  -3   8   3        2.93        3.78      4.57 o 
  -2   8   3        0.17        2.53      1.96 o 
  -1   8   3     1046.83     1001.52     22.50 o 
   0   8   3      366.29      366.54      7.05 o 
   1   8   3      147.89      143.92      3.93 o 
   2   8   3      573.52      549.24      7.08 o 
   3   8   3       45.37       55.76      3.02 o 
   4   8   3      375.28      369.26      7.43 o 
   5   8   3      662.19      620.57     10.32 o 
   6   8   3      262.74      255.90      6.55 o 
   7   8   3      348.78      357.05      8.55 o 
   8   8   3       43.55       47.01      6.76 o 
   9   8   3      224.32      235.72      7.45 o 
  10   8   3       21.68       32.18      4.77 o 
  -6   9   3       51.81       44.93      6.36 o 
  -5   9   3      236.95      240.02      6.75 o 
  -4   9   3       26.82       23.62      3.51 o 
  -3   9   3      557.04      551.17     11.73 o 
  -2   9   3        1.09       -3.39      2.38 o 
  -1   9   3       39.64       48.56      3.01 o 
   0   9   3       29.72       34.94      2.92 o 
   1   9   3      801.40      784.57      9.41 o 
   2   9   3      116.54      131.19      3.83 o 
   3   9   3      367.21      391.65      8.01 o 
   4   9   3      479.28      458.33      8.67 o 
   5   9   3        1.95       -3.08      3.07 o 
   6   9   3      229.84      223.69      6.55 o 
   7   9   3       15.31       15.68      3.67 o 
   8   9   3      234.34      246.17      7.55 o 
   9   9   3       30.20       35.61      7.36 o 
  -5  10   3       16.10        5.96      5.17 o 
  -4  10   3       93.93      102.58      7.16 o 
  -3  10   3      109.56      119.68      7.16 o 
  -2  10   3        9.76        0.00      3.98 o 
  -1  10   3      413.45      389.32     22.46 o 
   0  10   3        0.04        7.02      4.57 o 
   1  10   3       31.62       36.98      6.76 o 
   2  10   3       14.95       23.12      3.37 o 
   3  10   3      789.44      798.84     12.80 o 
   4  10   3      561.71      531.47     10.12 o 
   5  10   3        1.82        0.07      3.24 o 
   6  10   3       94.78      100.37      5.77 o 
   7  10   3       10.32       12.34      4.03 o 
   8  10   3       25.99       24.65      4.56 o 
   9  10   3        3.12        7.55      7.95 o 
  -4  11   3      125.55      147.11      8.75 o 
  -3  11   3       49.74       34.59      5.57 o 
  -2  11   3      463.75      463.60     12.72 o 
   0  11   3       31.61       33.00      7.55 o 
   1  11   3        2.40        0.80      5.96 o 
   2  11   3        1.75       -1.19      6.76 o 
   3  11   3       26.77       21.47      6.76 o 
   4  11   3       51.56       44.13      8.35 o 
   5  11   3       61.56       93.83      9.94 o 
   6  11   3       43.53       54.87      8.75 o 
   7  11   3       41.42       28.23      8.35 o 
   8  11   3       78.34       73.95      9.94 o 
   1  12   3        4.95       25.05      7.95 o 
   2  12   3       10.18       -0.40      6.76 o 
   3  12   3        0.93       -0.40      7.16 o 
   4  12   3      159.46      169.77     11.93 o 
   5  12   3       42.33       64.01      9.54 o 
   6  12   3       16.00       20.68      8.35 o 
   1  13   3        2.31       -5.17      7.95 o 
   2  13   3      156.91      163.41     11.93 o 
   3  13   3        0.25      -11.13      7.55 o 
  -4 -10   4      186.55      192.05      8.16 o 
  -3 -10   4       37.06       33.21      5.22 o 
  -2 -10   4       21.98       11.08      4.97 o 
  -1 -10   4      297.54      310.69     17.89 o 
   0 -10   4      172.91      176.93      9.54 o 
   1 -10   4        5.47        7.16      5.57 o 
   2 -10   4       60.75       60.83      7.55 o 
   3 -10   4       16.65       17.89      6.36 o 
  -6  -9   4        7.39        8.95      4.70 o 
  -5  -9   4      170.86      184.11      7.63 o 
  -4  -9   4        1.74        2.15      4.03 o 
  -3  -9   4        4.54       -0.40      4.97 o 
  -2  -9   4      221.98      230.28      7.74 o 
  -1  -9   4       72.20       75.72      5.54 o 
   0  -9   4       56.69       51.90      4.97 o 
   1  -9   4       11.79       23.06      5.57 o 
   2  -9   4      122.56      108.54      8.35 o 
   3  -9   4        2.73        4.77      5.57 o 
   4  -9   4       54.76       52.88      7.55 o 
   5  -9   4       13.32       15.51      7.16 o 
  -7  -8   4      153.54      161.37      7.34 o 
  -6  -8   4       50.72       51.90      5.35 o 
  -5  -8   4       22.76       19.46      5.17 o 
  -4  -8   4       10.25       -0.34      3.73 o 
  -3  -8   4      282.63      266.78      7.74 o 
  -2  -8   4       42.45       46.24      7.55 o 
  -1  -8   4      105.33      107.63      9.74 o 
   0  -8   4      493.99      520.95     10.47 o 
   1  -8   4       68.84       65.60      6.36 o 
   2  -8   4        4.77        6.36      4.77 o 
   3  -8   4       17.82        8.75      5.17 o 
   4  -8   4      277.91      267.58     11.13 o 
   5  -8   4        0.93       -3.24      3.62 o 
   6  -8   4       30.60       40.92      6.76 o 
  -8  -7   4      186.90      181.72      7.64 o 
  -7  -7   4        4.24        0.64      3.97 o 
  -6  -7   4      365.63      359.05      9.16 o 
  -5  -7   4      449.76      428.70      9.45 o 
  -4  -7   4       92.62       85.16      5.25 o 
  -3  -7   4        9.67        4.61      3.31 o 
  -2  -7   4        1.71       -2.06      3.01 o 
  -1  -7   4      197.37      210.74      6.50 o 
   0  -7   4      238.24      236.73      6.78 o 
   1  -7   4       26.79       29.22      4.37 o 
   2  -7   4      382.69      386.46     11.53 o 
   3  -7   4        0.73        0.80      4.77 o 
   4  -7   4       72.56       81.11      4.75 o 
   5  -7   4      110.91      103.83      5.72 o 
   6  -7   4      311.87      321.90      8.54 o 
   7  -7   4       16.92       12.18      4.35 o 
  -8  -6   4      262.24      250.98      8.20 o 
  -7  -6   4        5.75        2.10      3.82 o 
  -6  -6   4      677.59      659.60     11.89 o 
  -5  -6   4       49.73       51.46      5.17 o 
  -4  -6   4       72.24       76.34      4.68 o 
  -3  -6   4      106.63      108.15      5.14 o 
  -2  -6   4       29.32       21.62      3.44 o 
  -1  -6   4       38.90       41.82      3.73 o 
   0  -6   4      381.65      367.17      7.70 o 
   1  -6   4      525.32      516.29      9.13 o 
   2  -6   4        8.38        7.29      2.30 o 
   3  -6   4      100.75       98.87      4.39 o 
   4  -6   4       78.81       84.89      4.58 o 
   5  -6   4      271.71      254.51      6.85 o 
   6  -6   4       60.45       63.89      4.75 o 
   7  -6   4        1.77       -1.71      3.79 o 
   8  -6   4      238.61      252.34      8.15 o 
  -9  -5   4       25.09       25.69      7.16 o 
  -8  -5   4       75.86       71.83      5.32 o 
  -7  -5   4       40.98       47.01      4.47 o 
  -6  -5   4      141.23      138.69      5.73 o 
  -5  -5   4       62.99       62.13      5.96 o 
  -4  -5   4      193.29      187.85      5.72 o 
  -3  -5   4       19.00       17.87      6.76 o 
  -2  -5   4      138.67      141.75      4.87 o 
  -1  -5   4        3.57        0.80      2.57 o 
   0  -5   4      425.73      425.30      7.86 o 
   1  -5   4      493.84      516.37      6.76 o 
   2  -5   4      356.67      347.61      5.54 o 
   3  -5   4      168.62      167.02      5.04 o 
   4  -5   4        1.86       -0.16      2.77 o 
   5  -5   4      242.93      226.50      6.45 o 
   6  -5   4        2.47       -0.99      3.37 o 
   7  -5   4      250.23      225.57      7.01 o 
   8  -5   4        9.44        7.61      4.77 o 
   9  -5   4        6.60        5.96      5.57 o 
  -9  -4   4      458.82      468.76     10.64 o 
  -8  -4   4       82.30       77.86      7.55 o 
  -7  -4   4       71.69       71.39      4.75 o 
  -6  -4   4       78.19       74.69      4.47 o 
  -5  -4   4     2125.42     2104.66     85.68 o 
  -4  -4   4     1123.12     1132.61     15.39 o 
  -3  -4   4      333.86      334.98      7.16 o 
  -2  -4   4      601.63      575.75      9.23 o 
  -1  -4   4      346.94      359.01      6.73 o 
   0  -4   4        0.89       -1.53      1.47 o 
   1  -4   4      207.82      216.12      4.08 o 
   2  -4   4      277.55      276.67      5.33 o 
   3  -4   4      201.01      205.57      4.23 o 
   4  -4   4     1484.27     1514.22     19.12 o 
   5  -4   4      796.46      792.02     20.48 o 
   6  -4   4      247.20      240.66      6.88 o 
   7  -4   4        1.40        2.13      3.51 o 
   8  -4   4       34.91       27.02      4.77 o 
   9  -4   4      223.62      236.02      7.87 o 
 -10  -3   4      224.01      251.28     11.13 o 
  -9  -3   4       89.85       85.88      7.55 o 
  -8  -3   4      144.55      137.82     11.33 o 
  -7  -3   4      155.98      153.94      6.16 o 
  -6  -3   4        3.64        2.61      2.86 o 
  -5  -3   4       10.91        9.83      2.86 o 
  -4  -3   4       11.36       11.04      2.57 o 
  -3  -3   4     1927.50     1898.65     17.30 o 
  -2  -3   4      444.42      429.81      5.90 o 
  -1  -3   4     1972.99     2043.29     15.66 o 
   0  -3   4      618.34      586.06      5.67 o 
   1  -3   4      114.46      132.85      2.61 o 
   2  -3   4        1.32        2.86      1.66 o 
   3  -3   4      600.59      597.53      6.77 o 
   4  -3   4     1062.45     1017.30     13.78 o 
   5  -3   4       75.45       67.59      4.22 o 
   6  -3   4      194.35      203.67      6.32 o 
   7  -3   4      704.92      682.48     16.50 o 
   8  -3   4       40.72       32.68      4.22 o 
   9  -3   4       24.50       20.55      7.55 o 
  10  -3   4       30.81       27.60      7.95 o 
 -10  -2   4        8.18        0.40      5.17 o 
  -9  -2   4      102.15      104.57      7.55 o 
  -8  -2   4      476.14      481.33      9.67 o 
  -7  -2   4      122.30      117.71      5.32 o 
  -6  -2   4      199.64      197.41      5.72 o 
  -5  -2   4      680.41      624.92      7.58 o 
  -4  -2   4      254.16      242.25      4.38 o 
  -3  -2   4      122.98      144.16      2.56 o 
  -2  -2   4      474.41      455.93      4.62 o 
  -1  -2   4     5066.21     5168.51     36.80 o 
   0  -2   4      110.98      106.62      2.74 o 
   1  -2   4      179.62      166.06      3.20 o 
   2  -2   4     1481.90     1475.30     15.97 o 
   3  -2   4      645.38      671.89      7.52 o 
   4  -2   4       38.91       42.33      3.22 o 
   5  -2   4      146.47      129.77      9.54 o 
   6  -2   4     1318.11     1282.21     17.14 o 
   7  -2   4      214.53      225.26     10.14 o 
   8  -2   4       37.06       42.55      4.22 o 
   9  -2   4        3.45       -2.08      3.62 o 
  10  -2   4        1.35       -5.68      3.79 o 
 -10  -1   4       63.61       61.23      7.16 o 
  -9  -1   4      130.57      130.41      8.35 o 
  -8  -1   4      351.02      360.62     11.13 o 
  -7  -1   4      841.78      843.38     12.64 o 
  -6  -1   4      812.14      790.28      8.94 o 
  -5  -1   4       79.18       77.93      3.85 o 
  -4  -1   4       52.05       40.60      2.13 o 
  -3  -1   4       25.89       37.89      2.09 o 
  -2  -1   4     4595.79     4768.64     57.48 o 
  -1  -1   4       21.66       27.48      1.44 o 
   0  -1   4      833.05      782.84      7.94 o 
   1  -1   4     3367.99     3308.88     30.44 o 
   2  -1   4      491.57      484.35      5.77 o 
   3  -1   4      395.87      403.81      5.31 o 
   4  -1   4       19.72        8.96      1.36 o 
   5  -1   4      692.00      663.37     10.93 o 
   6  -1   4      335.49      314.10      9.94 o 
   7  -1   4      291.41      289.77      7.17 o 
   8  -1   4      163.48      185.51      8.95 o 
   9  -1   4       12.95        9.76      3.79 o 
  10  -1   4       52.98       55.06      5.20 o 
  11  -1   4       12.83        9.38      4.35 o 
 -10   0   4        1.59        7.55      5.57 o 
  -9   0   4       15.29        8.35      4.77 o 
  -8   0   4       13.98       16.30      4.77 o 
  -7   0   4      567.10      565.19      9.56 o 
  -6   0   4      181.15      179.72      3.37 o 
  -5   0   4      827.05      817.75      7.60 o 
  -4   0   4     3310.21     3226.14     28.52 o 
  -3   0   4       97.95      112.77      3.22 o 
  -2   0   4        6.52        2.83      1.58 o 
  -1   0   4       28.98       41.75      1.97 o 
   0   0   4     5976.46     6094.70     57.06 o 
   1   0   4     1847.08     1831.73     16.58 o 
   2   0   4     2094.16     2074.35     18.80 o 
   3   0   4     2226.29     2194.59     20.10 o 
   4   0   4     1069.63     1183.95     14.05 o 
   5   0   4      582.80      626.63      7.35 o 
   6   0   4       17.41       16.09      3.05 o 
   7   0   4     1219.14     1162.25     16.15 o 
   8   0   4      629.36      560.26     25.25 o 
   9   0   4      402.86      363.61      8.72 o 
  10   0   4      271.70      258.97     13.72 o 
  11   0   4        0.50       -3.35      6.76 o 
 -10   1   4      150.34      175.74     10.34 o 
  -9   1   4      454.08      453.66     14.31 o 
  -8   1   4       17.32       18.57      3.15 o 
  -7   1   4       23.49       26.98      5.57 o 
  -6   1   4       26.63       31.60      1.96 o 
  -5   1   4     1029.37     1035.57     10.78 o 
  -4   1   4     1458.05     1476.78     18.11 o 
  -3   1   4     2645.56     2800.16     24.70 o 
  -2   1   4     1676.52     1778.70     16.12 o 
  -1   1   4       26.51       24.95      1.21 o 
   0   1   4      420.53      425.10      4.62 o 
   1   1   4     3469.48     3599.40     31.10 o 
   2   1   4     3260.90     3275.79     28.59 o 
   3   1   4      190.10      149.09      2.98 o 
   4   1   4     2619.39     2615.63     23.69 o 
   5   1   4     2461.33     2429.91     22.47 o 
   6   1   4      447.87      452.30      8.26 o 
   7   1   4       14.04       15.06      3.22 o 
   8   1   4       84.81       89.36      4.91 o 
   9   1   4      249.98      251.46      7.31 o 
  10   1   4       66.05       63.77      5.06 o 
  11   1   4      115.49      112.31      6.32 o 
 -10   2   4      294.48      302.97     12.72 o 
  -9   2   4      260.91      257.56      7.25 o 
  -8   2   4       84.98       93.75      4.87 o 
  -7   2   4       34.99       44.28      3.44 o 
  -6   2   4       39.49       44.62      3.05 o 
  -5   2   4      394.72      393.46      6.60 o 
  -4   2   4      908.69      944.77     14.79 o 
  -3   2   4     1060.22      968.95      9.71 o 
  -2   2   4      128.47      116.05      3.08 o 
  -1   2   4     1230.68     1219.86     11.28 o 
   0   2   4     2004.12     2016.15     29.25 o 
   1   2   4      514.79      488.14      6.88 o 
   2   2   4      439.62      530.06      5.73 o 
   3   2   4     1042.04     1043.56     16.93 o 
   4   2   4     6587.06     6839.50     58.56 o 
   5   2   4       67.29       57.04      2.60 o 
   6   2   4      707.65      661.91      8.19 o 
   7   2   4      313.98      305.48      7.13 o 
   8   2   4      146.97      136.71      5.48 o 
   9   2   4        8.68        7.75      3.37 o 
  10   2   4       10.83       13.12      3.94 o 
  11   2   4      373.59      372.95     15.71 o 
  -9   3   4       38.45       43.10      7.95 o 
  -8   3   4      679.94      658.55     11.36 o 
  -7   3   4      120.71      139.20      5.15 o 
  -6   3   4      258.73      271.20     14.31 o 
  -5   3   4       70.18       68.47      2.92 o 
  -4   3   4      777.14      732.27      8.26 o 
  -3   3   4      253.73      246.19      5.88 o 
  -2   3   4     2236.15     2346.01     21.10 o 
  -1   3   4     5008.51     4965.78     42.50 o 
   0   3   4      543.93      574.13     10.74 o 
   1   3   4      138.71      176.56      3.79 o 
   2   3   4       92.13      105.60      2.15 o 
   3   3   4      589.99      607.19     12.13 o 
   4   3   4      471.08      489.21      8.55 o 
   5   3   4      285.22      250.83      5.92 o 
   6   3   4     1336.08     1301.09     16.16 o 
   7   3   4      180.50      174.72      4.38 o 
   8   3   4      408.89      420.31      8.54 o 
   9   3   4      342.73      295.36      7.45 o 
  10   3   4      212.76      198.60      6.75 o 
  11   3   4       22.86       12.78      4.19 o 
  -9   4   4      336.75      382.88      9.11 o 
  -8   4   4      170.26      160.86      6.00 o 
  -7   4   4      318.13      338.06      7.70 o 
  -6   4   4      862.86      870.93     28.83 o 
  -5   4   4       40.54       44.89      3.22 o 
  -4   4   4       18.22       16.99      1.81 o 
  -3   4   4      207.50      235.12      3.97 o 
  -2   4   4     3915.37     4049.47     52.96 o 
  -1   4   4     2310.49     2457.30     21.91 o 
   0   4   4      446.41      431.93      4.95 o 
   1   4   4     2483.20     2522.87     26.82 o 
   2   4   4      518.34      526.73      5.72 o 
   3   4   4       46.31       44.85      3.30 o 
   4   4   4      111.95      112.67      2.96 o 
   5   4   4     1704.69     1683.91     25.56 o 
   6   4   4      447.54      450.53      7.67 o 
   7   4   4      475.86      470.48      7.05 o 
   8   4   4      410.52      390.84     11.93 o 
   9   4   4       14.39       11.15      3.34 o 
  10   4   4      186.77      168.00      6.47 o 
  11   4   4       39.25       58.45      7.16 o 
  -9   5   4       19.75       20.81      4.19 o 
  -8   5   4       31.34       38.74      4.97 o 
  -7   5   4      860.52      844.16     19.48 o 
  -6   5   4       33.49       38.73      3.79 o 
  -5   5   4      609.75      611.15     22.66 o 
  -4   5   4      849.49      846.89      9.56 o 
  -3   5   4      142.78      142.49      3.44 o 
  -2   5   4       42.95       61.01      2.50 o 
  -1   5   4       69.58       59.42      2.20 o 
   0   5   4     1793.22     1692.73     16.91 o 
   1   5   4     1429.80     1457.30     13.74 o 
   2   5   4     3137.59     3269.20     28.83 o 
   3   5   4     3020.47     3124.94     27.82 o 
   4   5   4       14.30       20.00      1.82 o 
   5   5   4      269.67      291.57      4.96 o 
   6   5   4      119.68      116.17      3.75 o 
   7   5   4      613.77      605.05      8.35 o 
   8   5   4      264.64      272.01      5.71 o 
   9   5   4      681.15      679.89     15.90 o 
  10   5   4       17.77       11.53      5.17 o 
  11   5   4       15.49       10.34      5.96 o 
  -8   6   4        8.42        5.76      5.57 o 
  -7   6   4        9.72       12.89      4.37 o 
  -6   6   4      155.51      164.53      5.88 o 
  -5   6   4      998.97      985.69     14.06 o 
  -4   6   4      163.20      160.31      8.75 o 
  -3   6   4      576.15      583.89      9.80 o 
  -2   6   4     1504.36     1567.35     15.26 o 
  -1   6   4     1029.89     1021.61     10.48 o 
   0   6   4      164.61      158.75      3.10 o 
   1   6   4      264.28      232.29      4.90 o 
   2   6   4      475.62      432.89      5.44 o 
   3   6   4      246.93      252.53      4.20 o 
   4   6   4      148.32      138.43      4.76 o 
   5   6   4      506.58      518.60      7.07 o 
   6   6   4        6.73        6.70      2.31 o 
   7   6   4        5.22        3.86      3.21 o 
   8   6   4      373.10      393.21      8.20 o 
   9   6   4      527.26      542.32     13.92 o 
  10   6   4       86.61       79.52      7.16 o 
  -8   7   4       17.31        8.75      5.57 o 
  -7   7   4        4.37       -1.59      4.37 o 
  -6   7   4      167.71      163.55      5.88 o 
  -5   7   4        2.91        3.38      2.81 o 
  -4   7   4      538.37      541.65     19.88 o 
  -3   7   4     1092.53     1090.43     13.35 o 
  -2   7   4       23.41       27.33      2.51 o 
  -1   7   4      220.24      200.31      5.55 o 
   0   7   4       54.33       64.33      2.74 o 
   1   7   4      816.26      822.10      9.01 o 
   2   7   4       15.14       26.08      2.68 o 
   3   7   4     1288.23     1271.58     12.92 o 
   4   7   4     1428.87     1415.02     17.25 o 
   5   7   4       57.58       57.94      3.03 o 
   6   7   4       81.43       81.98      3.51 o 
   7   7   4       49.75       58.05      3.97 o 
   8   7   4       94.84      106.06      9.14 o 
   9   7   4        8.47       12.91      3.73 o 
  10   7   4      344.67      349.49     11.93 o 
  -7   8   4       18.33       15.90      5.96 o 
  -6   8   4        8.11        5.57      4.77 o 
  -5   8   4        3.66        1.59      4.37 o 
  -4   8   4      634.71      628.60     15.11 o 
  -3   8   4       50.37       62.82      5.17 o 
  -2   8   4      164.98      158.35      5.15 o 
  -1   8   4     1349.37     1334.31     20.48 o 
   0   8   4        3.18        3.03      3.58 o 
   1   8   4      229.29      223.19      7.75 o 
   2   8   4       67.33       77.26      4.19 o 
   3   8   4     1340.49     1384.49     14.26 o 
   4   8   4      672.60      677.03      8.42 o 
   5   8   4      250.08      236.69      5.95 o 
   6   8   4      328.79      342.34      7.43 o 
   7   8   4       10.21        8.05      3.07 o 
   8   8   4      116.24      118.94      5.64 o 
   9   8   4        6.35        4.63      3.90 o 
  10   8   4      360.21      351.48     11.93 o 
  -6   9   4      218.19      215.90      9.94 o 
  -5   9   4        0.58       -2.39      4.37 o 
  -4   9   4        1.07       -1.19      4.37 o 
  -3   9   4        2.23        8.35      3.98 o 
  -2   9   4      526.68      527.61     12.72 o 
  -1   9   4      589.85      594.95     25.25 o 
   0   9   4      413.63      398.50      8.21 o 
   1   9   4       48.97       56.51      7.95 o 
   2   9   4        9.48        2.08      3.78 o 
   3   9   4     1456.06     1408.02     18.85 o 
   4   9   4      317.93      308.93     12.33 o 
   5   9   4      324.29      323.25     12.72 o 
   6   9   4        5.03        9.14      6.36 o 
   7   9   4      312.78      320.07     13.12 o 
   8   9   4      360.59      341.54     13.92 o 
   9   9   4      143.83      149.89     10.74 o 
  -5  10   4       35.97       41.75      6.36 o 
  -4  10   4      101.01       92.24      7.16 o 
  -3  10   4        0.25       -1.99      4.37 o 
  -2  10   4       19.03       16.30      4.37 o 
  -1  10   4       58.61       60.83      6.76 o 
   0  10   4      274.07      270.47      7.05 o 
   1  10   4       19.72       27.47      3.58 o 
   2  10   4      358.14      392.43     14.31 o 
   3  10   4       90.11       82.70      8.35 o 
   4  10   4      274.67      251.68     11.93 o 
   5  10   4        1.75        8.35      6.36 o 
   6  10   4      119.39      145.12     10.34 o 
   7  10   4      345.72      352.67     14.31 o 
   8  10   4       17.53        3.98      7.55 o 
   9  10   4      161.88      167.39     11.93 o 
  -4  11   4       15.06       23.86      5.57 o 
  -3  11   4        0.62       -6.56      4.37 o 
  -2  11   4       92.58      107.35      7.55 o 
  -1  11   4       84.45       97.41      6.76 o 
   0  11   4       25.45       36.08      8.15 o 
   1  11   4       66.46       61.63      7.95 o 
   2  11   4      427.56      448.89     15.90 o 
   3  11   4        3.18       13.52      7.16 o 
   4  11   4       51.35       54.47      8.35 o 
   5  11   4       95.15       94.63      9.14 o 
   6  11   4        0.89        1.19      6.76 o 
   7  11   4       14.66       19.08      7.55 o 
   8  11   4       82.72       94.63      9.94 o 
   1  12   4      155.84      181.70     11.93 o 
   2  12   4        2.50        1.19      6.76 o 
   3  12   4       78.42       82.30      9.14 o 
   4  12   4      622.16      626.21     19.88 o 
   5  12   4        0.55        7.55      7.55 o 
   6  12   4       33.69       46.52      9.14 o 
   1  13   4        4.18        7.95      7.16 o 
   2  13   4        0.93       -8.35      7.55 o 
   3  13   4      149.95      178.12     13.12 o 
   4  13   4        6.37        3.98      7.55 o 
  -2 -10   5        0.21      -11.93      7.95 o 
  -1 -10   5       40.74       47.19      5.77 o 
   0 -10   5       82.29       88.27      7.95 o 
  -4  -9   5        1.10       -0.17      9.74 o 
  -3  -9   5      103.52      109.38     12.33 o 
  -2  -9   5       88.80       98.66      7.95 o 
  -1  -9   5       10.34        9.11      4.27 o 
   0  -9   5       11.89        9.94      5.17 o 
   1  -9   5       26.04       30.22      5.96 o 
   2  -9   5       86.70       96.22      8.35 o 
   3  -9   5        0.25       -3.98      5.96 o 
   4  -9   5       69.69       78.72      8.75 o 
  -6  -8   5       36.76       36.32      6.76 o 
  -5  -8   5        5.85       -3.82      4.19 o 
  -4  -8   5      400.20      404.05      9.84 o 
  -3  -8   5       55.18       56.18      5.37 o 
  -2  -8   5       29.97       30.02      4.39 o 
  -1  -8   5      192.75      200.18      7.07 o 
   0  -8   5       45.79       37.98      4.68 o 
   1  -8   5      220.35      213.91      9.54 o 
   2  -8   5        8.37        9.14      5.57 o 
   3  -8   5      121.47      133.19      9.14 o 
   4  -8   5        7.43       15.90      6.36 o 
   5  -8   5        7.99        1.19      6.36 o 
  -7  -7   5       32.52       41.17     11.93 o 
  -6  -7   5       42.28       49.44      7.36 o 
  -5  -7   5        6.59        7.36      3.90 o 
  -4  -7   5       87.55       93.76      5.54 o 
  -3  -7   5        3.27        0.28      4.37 o 
  -2  -7   5      249.06      251.60      7.35 o 
  -1  -7   5        0.61        4.04      7.16 o 
   0  -7   5       75.30       78.57      4.87 o 
   1  -7   5       57.52       60.42      4.97 o 
   2  -7   5      118.47      100.59      7.55 o 
   3  -7   5       12.18       11.93      5.57 o 
   4  -7   5        1.27       -5.96      5.17 o 
   5  -7   5      458.55      453.55      9.67 o 
   6  -7   5        1.32       -5.59      3.73 o 
   7  -7   5       48.14       41.30      5.43 o 
  -8  -6   5       28.42       16.98      4.77 o 
  -7  -6   5       11.83       16.57      4.39 o 
  -6  -6   5       76.82       75.46      5.25 o 
  -5  -6   5      251.08      242.32      7.45 o 
  -4  -6   5      143.29      128.68      5.73 o 
  -3  -6   5      394.49      363.17      8.10 o 
  -2  -6   5      104.64      106.85      5.35 o 
  -1  -6   5        3.14        4.41      3.15 o 
   0  -6   5      504.86      485.26      9.11 o 
   1  -6   5      144.49      128.05      8.55 o 
   2  -6   5        0.29       -5.17      3.98 o 
   3  -6   5       40.37       42.94      5.96 o 
   4  -6   5      447.67      447.59      8.94 o 
   5  -6   5      250.48      243.82      7.13 o 
   6  -6   5       54.23       41.01      4.58 o 
   7  -6   5       25.18       24.07     10.93 o 
   8  -6   5       27.39       15.41      4.63 o 
  -8  -5   5      159.76      154.79      7.16 o 
  -7  -5   5      143.73      131.61      7.95 o 
  -6  -5   5       14.32       19.04      7.75 o 
  -5  -5   5      153.32      158.53      9.54 o 
  -4  -5   5        1.54       -0.85      2.98 o 
  -3  -5   5      314.86      333.09      7.53 o 
  -2  -5   5       44.19       40.86      3.82 o 
  -1  -5   5     1112.34     1074.63     14.83 o 
   0  -5   5      506.03      520.74      9.23 o 
   1  -5   5      105.24      102.85      4.75 o 
   2  -5   5       12.46       11.46      3.54 o 
   3  -5   5      140.96      130.97      4.87 o 
   4  -5   5      110.13      122.19      5.32 o 
   5  -5   5        1.89        2.14      3.34 o 
   6  -5   5      355.39      355.63      8.42 o 
   7  -5   5      187.27      198.28      8.55 o 
   8  -5   5       64.40       64.40      5.48 o 
  -9  -4   5       14.80       15.12      4.47 o 
  -8  -4   5      225.53      223.94      7.64 o 
  -7  -4   5       49.72       47.38      4.47 o 
  -6  -4   5      126.21      127.93      5.64 o 
  -5  -4   5      752.40      755.91     12.17 o 
  -4  -4   5        8.16        6.56      2.94 o 
  -3  -4   5      300.07      291.24      6.68 o 
  -2  -4   5      130.75      125.77      4.77 o 
  -1  -4   5      935.99      915.30     12.73 o 
   0  -4   5      102.58      111.55      4.73 o 
   1  -4   5     1431.36     1421.04     14.29 o 
   2  -4   5      121.76      129.71      3.73 o 
   3  -4   5       88.40       80.16      3.50 o 
   4  -4   5      108.31      108.86      5.04 o 
   5  -4   5      174.92      170.29      5.76 o 
   6  -4   5      452.57      440.52     10.54 o 
   7  -4   5        2.27        3.31      3.79 o 
   8  -4   5      188.38      208.22      7.55 o 
   9  -4   5       26.37       23.96      8.35 o 
  -9  -3   5        8.46        1.59      5.17 o 
  -8  -3   5        0.23       -0.73      3.62 o 
  -7  -3   5      548.20      568.54     10.64 o 
  -6  -3   5      160.49      161.28      5.82 o 
  -5  -3   5      239.81      233.16      6.39 o 
  -4  -3   5      681.61      657.82      8.19 o 
  -3  -3   5      119.76      120.84      3.66 o 
  -2  -3   5      572.19      598.61      7.35 o 
  -1  -3   5      194.59      216.65      5.07 o 
   0  -3   5        8.66        6.83      1.52 o 
   1  -3   5      502.67      474.74      5.24 o 
   2  -3   5      440.59      436.77      5.06 o 
   3  -3   5     1180.19     1189.92     10.15 o 
   4  -3   5      142.02      148.56      5.20 o 
   5  -3   5        1.03        1.77      4.57 o 
   6  -3   5        9.31        1.97      3.22 o 
   7  -3   5       70.04       73.93      4.91 o 
   8  -3   5        9.80       14.29      6.16 o 
   9  -3   5       24.14       34.85      4.78 o 
  10  -3   5       80.23       84.57      8.55 o 
  -9  -2   5      186.69      178.12      9.14 o 
  -8  -2   5       11.06       12.10      4.37 o 
  -7  -2   5      115.49      116.09      5.43 o 
  -6  -2   5        2.44       -0.91      4.97 o 
  -5  -2   5      410.79      403.56      6.22 o 
  -4  -2   5     1388.70     1362.72     13.50 o 
  -3  -2   5      221.58      227.31      4.38 o 
  -2  -2   5      997.91      898.09      8.00 o 
  -1  -2   5       37.53       34.25      1.90 o 
   0  -2   5     1065.60     1091.20     11.07 o 
   1  -2   5      160.42      178.67      4.56 o 
   2  -2   5     1999.51     1929.98     18.12 o 
   3  -2   5      595.11      611.86      7.45 o 
   4  -2   5        8.97       10.34      2.81 o 
   5  -2   5      539.87      549.43      9.70 o 
   6  -2   5      114.18      117.09      5.34 o 
   7  -2   5      122.32      114.04      5.48 o 
   8  -2   5      124.93      101.57      9.34 o 
   9  -2   5      430.16      418.23      9.70 o 
  10  -2   5       29.20       16.48      4.50 o 
  -9  -1   5      317.34      331.99     11.93 o 
  -8  -1   5       61.67       60.43      5.96 o 
  -7  -1   5      154.67      158.40      5.82 o 
  -6  -1   5      176.04      179.12      4.31 o 
  -5  -1   5       20.07       22.27      2.42 o 
  -4  -1   5      744.99      752.00      8.50 o 
  -3  -1   5     3465.46     3510.10     30.96 o 
  -2  -1   5      870.29      886.08     13.55 o 
  -1  -1   5       10.89       18.83      1.49 o 
   0  -1   5     2605.78     2703.49     24.14 o 
   1  -1   5      533.22      588.20      6.86 o 
   2  -1   5     1337.50     1385.13     13.60 o 
   3  -1   5        9.76        9.40      1.75 o 
   4  -1   5     2010.58     1964.38     18.64 o 
   5  -1   5     1036.02     1016.17     27.04 o 
   6  -1   5       18.83       17.68      3.22 o 
   7  -1   5       11.30       17.48      3.37 o 
   8  -1   5        9.36        3.48      3.51 o 
   9  -1   5       13.93       11.65      4.07 o 
  10  -1   5       88.76       73.86      5.62 o 
  11  -1   5       27.14       15.51      4.78 o 
  -9   0   5      116.26      109.74      7.95 o 
  -8   0   5      552.75      535.17     14.31 o 
  -7   0   5      186.50      177.32      4.31 o 
  -6   0   5       47.63       50.66      2.74 o 
  -5   0   5      354.83      344.22      4.52 o 
  -4   0   5     1159.60     1206.88     15.14 o 
  -3   0   5      932.88      900.60      9.37 o 
  -2   0   5      116.66      106.96      3.19 o 
  -1   0   5     1978.96     1788.09     16.34 o 
   0   0   5     2742.51     3010.57     26.51 o 
   1   0   5      797.69      866.70      8.91 o 
   2   0   5     1896.29     2018.95     24.35 o 
   3   0   5      642.60      615.25      7.21 o 
   4   0   5     2136.31     2216.86     21.05 o 
   5   0   5      207.60      213.00      6.30 o 
   6   0   5     1252.87     1184.35     21.47 o 
   7   0   5      126.93      124.98      6.36 o 
   8   0   5       93.86       90.80      5.20 o 
   9   0   5      181.56      171.73      6.45 o 
  10   0   5      158.59      166.52      6.88 o 
  11   0   5       34.51       39.61     10.93 o 
  -9   1   5       73.37       67.19      6.76 o 
  -7   1   5      157.73      169.67      5.15 o 
  -6   1   5     1058.78     1052.67      9.56 o 
  -5   1   5      123.07      113.08      4.44 o 
  -4   1   5      153.31      159.82      4.03 o 
  -3   1   5       31.57       37.38      2.06 o 
  -2   1   5     1046.06     1053.56     10.37 o 
  -1   1   5     2500.97     2482.91     22.07 o 
   0   1   5      891.29      830.69      8.28 o 
   1   1   5      745.11      641.34      8.44 o 
   2   1   5      188.91      226.20      3.50 o 
   3   1   5      198.60      217.24      4.44 o 
   4   1   5        1.55       -0.95      1.50 o 
   5   1   5     1076.68     1056.73     15.26 o 
   6   1   5      221.11      201.90      6.00 o 
   7   1   5      309.83      309.04      9.14 o 
   8   1   5     1108.47     1077.55     15.87 o 
   9   1   5       60.22       47.18      5.57 o 
  10   1   5       30.58       23.34      8.55 o 
  11   1   5       29.78       27.23      4.78 o 
  -9   2   5      142.98      163.01      9.54 o 
  -8   2   5        4.79        2.57      3.98 o 
  -7   2   5      482.89      464.47      8.54 o 
  -6   2   5      739.79      746.34     10.96 o 
  -5   2   5      102.02      110.24      3.20 o 
  -4   2   5     1352.30     1275.14     12.69 o 
  -3   2   5       80.40       84.99      2.65 o 
  -2   2   5      393.32      398.03      5.01 o 
  -1   2   5      836.66      962.29      9.43 o 
   0   2   5      747.07      712.76     11.03 o 
   1   2   5     1794.08     1733.92     15.84 o 
   2   2   5      907.34      885.05      8.88 o 
   3   2   5     3136.51     3137.02     27.88 o 
   4   2   5       15.67       22.52      2.03 o 
   5   2   5      204.46      237.12      4.51 o 
   6   2   5       36.79       42.06      5.88 o 
   7   2   5     1072.99     1048.43     35.39 o 
   8   2   5      193.82      177.93     11.53 o 
   9   2   5      171.35      169.67      6.32 o 
  10   2   5      406.38      393.22     11.53 o 
  11   2   5       29.42       30.99      4.63 o 
  -9   3   5      239.53      262.30      7.53 o 
  -8   3   5       17.27       14.56      3.78 o 
  -7   3   5      549.91      497.56      9.39 o 
  -6   3   5      165.66      168.18      5.32 o 
  -5   3   5     1309.69     1246.15     26.22 o 
  -4   3   5      973.30      931.56     10.10 o 
  -3   3   5      209.97      226.15      3.97 o 
  -2   3   5      486.61      513.04      7.56 o 
  -1   3   5      160.83      165.30      2.84 o 
   0   3   5       37.24       24.39      2.09 o 
   1   3   5     1050.33     1104.92     20.28 o 
   2   3   5     8628.00     9030.61     95.14 o 
   3   3   5     2064.69     2105.68     19.37 o 
   4   3   5      425.77      420.80      5.73 o 
   5   3   5       64.82       51.41      2.58 o 
   6   3   5       60.01       59.54      2.91 o 
   7   3   5       68.87       62.69      7.36 o 
   8   3   5       31.99       35.59      3.91 o 
   9   3   5     1283.31     1305.63     18.53 o 
  10   3   5       40.11       33.07      4.35 o 
  11   3   5        3.54        1.79      3.94 o 
  -9   4   5      168.13      177.83      6.96 o 
  -8   4   5       42.01       38.67      4.01 o 
  -7   4   5      117.18      106.77      4.87 o 
  -6   4   5      151.45      167.60      6.96 o 
  -5   4   5      289.03      282.32      5.04 o 
  -4   4   5      118.28      125.91      4.53 o 
  -3   4   5     3828.56     3847.33     34.02 o 
  -2   4   5     2222.56     2260.74     20.69 o 
  -1   4   5        7.85       12.61      1.20 o 
   0   4   5      107.43      121.65      3.73 o 
   1   4   5        7.87        3.55      2.19 o 
   2   4   5      402.67      360.43      6.45 o 
   3   4   5       33.14       23.40      1.56 o 
   4   4   5     2153.60     2077.77     31.61 o 
   5   4   5      198.52      201.57      4.13 o 
   6   4   5       33.29       42.48      2.72 o 
   7   4   5      303.32      309.86      5.73 o 
   8   4   5      261.71      248.15     12.72 o 
   9   4   5      413.58      387.76      8.83 o 
  10   4   5        5.36        1.99      7.55 o 
  11   4   5      201.16      222.65     10.74 o 
  -8   5   5      295.68      286.67     10.34 o 
  -7   5   5       26.20       27.03      3.62 o 
  -6   5   5       19.59       14.80      3.22 o 
  -5   5   5      573.99      530.47      9.13 o 
  -4   5   5      803.54      804.82      9.33 o 
  -3   5   5     1469.34     1461.63     14.52 o 
  -2   5   5       34.11       30.86      2.78 o 
  -1   5   5     1661.14     1593.54     29.06 o 
   0   5   5      554.71      585.93     12.72 o 
   1   5   5        9.67        8.07      2.09 o 
   2   5   5        4.17        4.17      1.04 o 
   3   5   5      794.85      781.63      8.48 o 
   4   5   5     1789.41     1737.78     26.64 o 
   5   5   5      973.35     1010.00     13.14 o 
   6   5   5      739.26      715.83      9.00 o 
   7   5   5      464.33      474.69      8.44 o 
   8   5   5       19.74       23.47      3.79 o 
   9   5   5        8.62       13.05      3.34 o 
  10   5   5      307.70      305.75     11.13 o 
  11   5   5        2.13       -7.75      5.17 o 
  -8   6   5      191.64      184.88      9.14 o 
  -7   6   5      143.18      140.75      7.95 o 
  -6   6   5      298.24      334.38     10.74 o 
  -5   6   5       14.16        3.58      3.98 o 
  -4   6   5      332.41      327.62      9.54 o 
  -3   6   5        6.75        6.83      2.38 o 
  -2   6   5      575.06      520.29      8.70 o 
  -1   6   5     1481.37     1534.56     19.09 o 
   0   6   5      110.74      111.70      6.96 o 
   1   6   5     2346.43     2317.77     27.23 o 
   2   6   5       15.49       16.92      2.48 o 
   3   6   5     1362.92     1367.64     17.65 o 
   4   6   5       60.65       75.02      2.89 o 
   5   6   5      318.31      323.28      5.35 o 
   6   6   5      327.85      328.72      5.78 o 
   7   6   5      418.36      446.11      7.13 o 
   8   6   5      247.70      258.47      5.77 o 
   9   6   5        6.63        5.17      4.37 o 
  10   6   5       29.82       46.52      5.96 o 
  11   6   5        5.27       -1.19      5.17 o 
  -7   7   5      330.02      332.79     11.93 o 
  -6   7   5      313.98      298.20     10.74 o 
  -5   7   5       97.36      108.54      6.76 o 
  -4   7   5      854.83      828.59     17.49 o 
  -3   7   5       59.69       63.95      3.79 o 
  -2   7   5      323.28      330.02      7.01 o 
  -1   7   5      313.17      324.15      6.85 o 
   0   7   5     1663.08     1569.56     20.87 o 
   1   7   5      396.74      378.10      7.35 o 
   2   7   5      236.34      261.93      6.11 o 
   3   7   5     1689.46     1829.71     22.85 o 
   4   7   5        1.47       -0.40      2.81 o 
   5   7   5       41.60       40.87      4.07 o 
   6   7   5        6.34        9.14      3.65 o 
   7   7   5      361.72      369.27      8.85 o 
   8   7   5      127.00      122.06      9.14 o 
   9   7   5       52.76       55.27      7.16 o 
  -7   8   5       38.52       50.10      6.76 o 
  -6   8   5       29.67       20.28      5.57 o 
  -5   8   5      340.91      361.42     11.53 o 
  -4   8   5      578.54      595.20     14.71 o 
  -3   8   5        8.45        9.14      3.98 o 
  -2   8   5       48.65       46.27      9.54 o 
  -1   8   5        0.82       -1.36      3.18 o 
   0   8   5      250.80      244.87      6.36 o 
   1   8   5      387.15      377.16      7.74 o 
   2   8   5     1307.81     1259.48     17.04 o 
   3   8   5       22.81       19.70      3.24 o 
   4   8   5      164.94      175.63      6.76 o 
   5   8   5       90.93       91.36      5.32 o 
   6   8   5     1143.54     1213.86     25.84 o 
   7   8   5      277.57      281.90     11.53 o 
   8   8   5       74.81       79.12      7.95 o 
   9   8   5      486.40      522.84     16.70 o 
  -6   9   5      121.40      135.58      8.35 o 
  -5   9   5      126.02      137.17      8.35 o 
  -4   9   5        5.40        9.54      4.77 o 
  -3   9   5      110.19      112.52      7.16 o 
  -2   9   5       96.36       96.99      5.04 o 
  -1   9   5      218.80      202.66      6.36 o 
   0   9   5       18.59       25.29      3.34 o 
   1   9   5      458.61      441.11      8.79 o 
   2   9   5      159.26      149.71      8.15 o 
   3   9   5       37.90       42.97      3.90 o 
   4   9   5      912.86      916.34     21.87 o 
   5   9   5       26.49       28.63      6.36 o 
   6   9   5      231.99      219.47     11.13 o 
   7   9   5      127.44      118.48      9.54 o 
   8   9   5      378.61      375.73     14.31 o 
   9   9   5       23.16        9.14      7.55 o 
  -5  10   5        7.42       -1.19      5.17 o 
  -4  10   5      193.54      194.82      9.54 o 
  -3  10   5      448.96      456.04     13.12 o 
  -1  10   5      184.28      172.63      6.96 o 
   0  10   5        3.54        2.85      3.15 o 
   1  10   5        4.44        3.92      2.94 o 
   2  10   5        1.21       -1.94      3.01 o 
   3  10   5      347.16      380.05      9.14 o 
   4  10   5      293.32      311.72     13.12 o 
   5  10   5      136.78      142.74      9.94 o 
   6  10   5      467.79      427.02     15.11 o 
   7  10   5        1.13       -8.95      5.96 o 
   8  10   5       90.22       83.50      9.14 o 
   9  10   5       16.41       16.70      7.55 o 
  -4  11   5       48.84       67.19      7.16 o 
  -3  11   5       36.82       56.06      6.76 o 
  -2  11   5       74.29       72.36      6.36 o 
  -1  11   5       27.05       28.63      4.77 o 
   0  11   5      238.27      212.57      6.76 o 
   1  11   5      104.48       93.99      9.34 o 
   2  11   5      110.34      114.51      9.94 o 
   3  11   5        9.98        6.36      6.36 o 
   4  11   5       45.47       38.57      7.55 o 
   5  11   5      753.90      710.90     20.28 o 
   6  11   5       20.14       22.27      7.55 o 
   7  11   5       79.36       60.04      8.75 o 
   8  11   5        0.99       -7.95      7.16 o 
  -2  12   5        1.87        5.96      4.37 o 
  -1  12   5       19.13       26.64      5.17 o 
   0  12   5      381.41      372.95     15.11 o 
   1  12   5       14.81        5.57      6.36 o 
   2  12   5        4.42        5.96      7.16 o 
   3  12   5       66.59       65.60      9.14 o 
   4  12   5        2.10      -10.34      7.16 o 
   5  12   5      112.41       90.65      9.94 o 
   6  12   5        3.16        5.57      7.16 o 
   1  13   5       15.47        7.55      6.76 o 
   2  13   5      146.94      176.93     11.93 o 
   3  13   5        6.34       -1.59      7.16 o 
   4  13   5        3.20      -10.74      7.55 o 
  -2  -9   6      118.93      113.33     10.34 o 
  -1  -9   6        7.06        5.11      4.48 o 
   0  -9   6      190.78      195.22     10.34 o 
   1  -9   6        2.42       -1.19      5.57 o 
   2  -9   6       80.47       74.35      7.95 o 
  -5  -8   6       26.59       33.57      5.22 o 
  -4  -8   6        4.92        3.22      4.27 o 
  -3  -8   6      201.19      200.35      7.55 o 
  -2  -8   6       25.63       29.27      4.68 o 
  -1  -8   6       21.77        9.22      4.27 o 
   0  -8   6      187.36      186.00     20.48 o 
   1  -8   6       27.31       21.47      5.96 o 
   2  -8   6       44.17       46.52      6.76 o 
   3  -8   6       43.37       44.13      7.16 o 
   4  -8   6       58.71       63.22      8.35 o 
  -6  -7   6       60.95       67.14      5.92 o 
  -5  -7   6       45.56       51.74      5.35 o 
  -4  -7   6        3.00       -5.51      3.67 o 
  -3  -7   6        5.77        5.25      3.97 o 
  -2  -7   6        1.07        2.85      3.90 o 
  -1  -7   6      527.22      510.72     16.90 o 
   0  -7   6       18.42       17.89      4.01 o 
   1  -7   6      201.39      199.64      7.01 o 
   2  -7   6       15.29       25.45      5.96 o 
   3  -7   6       17.46        9.94      5.57 o 
   4  -7   6       19.87       16.30      6.36 o 
   5  -7   6        1.26        1.99      5.96 o 
   6  -7   6       68.04       69.18      8.35 o 
  -7  -6   6       10.15        1.15      8.75 o 
  -6  -6   6      178.84      179.36      7.16 o 
  -5  -6   6       44.26       35.68      4.48 o 
  -4  -6   6      133.93      142.93      6.30 o 
  -3  -6   6      227.81      222.03     11.33 o 
  -2  -6   6        7.39       13.54      3.60 o 
  -1  -6   6       75.16       72.65      4.75 o 
   0  -6   6       14.57       11.22      3.62 o 
   1  -6   6      686.91      684.25     13.32 o 
   2  -6   6       13.26       11.93      5.17 o 
   3  -6   6      244.09      234.58      9.94 o 
   4  -6   6       58.63       61.63      6.76 o 
   5  -6   6       51.06       44.98      4.47 o 
   6  -6   6        0.73       -1.50      3.78 o 
   7  -6   6        8.27        0.11      5.17 o 
  -7  -5   6       63.92       67.28      5.54 o 
  -6  -5   6       28.33       22.12      4.11 o 
  -5  -5   6       93.60       94.78      5.35 o 
  -4  -5   6      387.94      395.80      8.88 o 
  -3  -5   6      134.26      125.50      5.44 o 
  -2  -5   6       36.39       29.26      3.73 o 
  -1  -5   6       79.42       96.37      5.06 o 
   0  -5   6       83.66       91.55      4.87 o 
   1  -5   6       93.59       90.83      4.75 o 
   2  -5   6      526.58      507.15      9.42 o 
   3  -5   6      437.92      440.10      8.54 o 
   4  -5   6        4.10        6.28      7.16 o 
   5  -5   6      171.53      180.10      8.75 o 
   6  -5   6        5.22        3.24      3.79 o 
   7  -5   6       25.01       20.69      4.35 o 
   8  -5   6       43.95       52.45      5.48 o 
  -8  -4   6       14.99        4.31      4.27 o 
  -7  -4   6       16.96       12.30      4.77 o 
  -6  -4   6        8.54       12.21      4.97 o 
  -5  -4   6       48.54       56.19      5.17 o 
  -4  -4   6       10.71        9.28      3.24 o 
  -3  -4   6      306.74      277.55      6.88 o 
  -2  -4   6     1003.63     1015.86     14.38 o 
  -1  -4   6        8.14        9.91      2.32 o 
   0  -4   6       37.01       53.51      5.68 o 
   1  -4   6      114.86      113.45      3.82 o 
   2  -4   6     1064.31     1045.56      9.66 o 
   3  -4   6        3.74        0.99      2.81 o 
   4  -4   6      243.30      243.11      6.60 o 
   5  -4   6      281.64      270.59      7.17 o 
   6  -4   6       38.02       36.08      4.35 o 
   7  -4   6       51.04       68.83      9.34 o 
   8  -4   6       12.25       10.03      4.35 o 
   9  -4   6      129.46      124.63      6.88 o 
  -8  -3   6      116.59      127.50      6.68 o 
  -7  -3   6      240.88      243.49      8.55 o 
  -6  -3   6      161.99      161.87      8.75 o 
  -5  -3   6      332.62      314.31     11.93 o 
  -4  -3   6       11.48       15.50      2.60 o 
  -3  -3   6     1488.02     1428.01     17.30 o 
  -2  -3   6      182.44      191.79      4.33 o 
  -1  -3   6      124.91      111.13      3.58 o 
   0  -3   6      885.54      873.86      9.65 o 
   1  -3   6       17.96       17.36      1.85 o 
   2  -3   6        6.55        9.23      1.82 o 
   3  -3   6       33.79       38.22      2.22 o 
   4  -3   6      445.65      445.69      8.95 o 
   5  -3   6       44.41       52.29      4.57 o 
   6  -3   6      207.11      207.51      6.60 o 
   7  -3   6      130.22      150.64      6.32 o 
   8  -3   6        8.89        6.16      3.94 o 
   9  -3   6        7.53        4.17      4.22 o 
  -9  -2   6        8.10        7.55      5.17 o 
  -8  -2   6      445.33      436.65     11.33 o 
  -7  -2   6      215.87      208.42      6.96 o 
  -6  -2   6      380.65      378.65      6.51 o 
  -5  -2   6      520.01      508.15      7.26 o 
  -4  -2   6      246.22      258.95      5.08 o 
  -3  -2   6       18.75       24.19      2.37 o 
  -2  -2   6       70.31       65.66      2.94 o 
  -1  -2   6     1233.59     1182.12     12.14 o 
   0  -2   6      528.05      582.65      7.32 o 
   1  -2   6     1769.79     1801.54     19.78 o 
   2  -2   6     2576.58     2573.87     23.86 o 
   3  -2   6      707.64      688.58      9.38 o 
   4  -2   6       33.21       41.30      3.62 o 
   5  -2   6        3.06       -1.42      2.94 o 
   6  -2   6      494.17      484.78      9.55 o 
   7  -2   6      179.43      189.78      6.60 o 
   8  -2   6       87.12       92.18      5.62 o 
   9  -2   6      114.64      113.88      6.19 o 
  10  -2   6       14.83        8.95      4.50 o 
  -9  -1   6        1.89       -6.56      4.37 o 
  -8  -1   6        6.12        8.75      4.77 o 
  -7  -1   6      140.65      154.76      6.00 o 
  -6  -1   6      966.60      975.79     11.07 o 
  -5  -1   6        7.64        5.76      2.29 o 
  -4  -1   6     1748.48     1731.48     18.29 o 
  -3  -1   6      559.90      561.92      8.83 o 
  -2  -1   6      440.11      438.55      5.71 o 
  -1  -1   6      164.61      178.41      3.56 o 
   0  -1   6      200.36      186.55      4.39 o 
   1  -1   6     1107.31     1051.24     10.98 o 
   2  -1   6      191.93      167.65      3.73 o 
   3  -1   6       23.41       25.00      2.16 o 
   4  -1   6      174.04      172.92      4.40 o 
   5  -1   6      293.35      282.60      7.01 o 
   6  -1   6       19.13       21.68      3.62 o 
   7  -1   6      403.63      387.16      8.70 o 
   8  -1   6      258.18      241.07      7.17 o 
   9  -1   6       17.73       14.83      4.07 o 
  10  -1   6       51.86       57.03      5.34 o 
  -9   0   6       14.67       13.52      5.17 o 
  -8   0   6        7.66       14.31      5.17 o 
  -7   0   6      120.03      133.82      4.43 o 
  -6   0   6       89.23       92.47      3.98 o 
  -5   0   6      114.46      126.56      3.86 o 
  -4   0   6     2208.13     2150.46     20.24 o 
  -3   0   6       62.28       57.82      3.33 o 
  -2   0   6      180.91      177.26      3.49 o 
  -1   0   6        9.34        5.33      1.34 o 
   0   0   6      252.68      253.11      4.03 o 
   1   0   6      328.68      367.24      7.62 o 
   2   0   6     1020.66      979.99     10.34 o 
   3   0   6     2376.19     2339.03     21.77 o 
   4   0   6      396.36      411.58      6.09 o 
   5   0   6      552.12      519.15      9.34 o 
   6   0   6      102.04       96.85      5.15 o 
   7   0   6      368.22      358.69      8.15 o 
   8   0   6       34.33       37.91      4.77 o 
   9   0   6      219.36      214.56      8.55 o 
  10   0   6      143.56      145.70      9.14 o 
  11   0   6        1.29       -5.90      3.94 o 
  -9   1   6      270.86      291.04     11.93 o 
  -8   1   6       73.97       84.29      7.16 o 
  -7   1   6        1.07       -1.19      3.98 o 
  -6   1   6      188.72      175.69      5.28 o 
  -5   1   6     1344.23     1313.82     23.00 o 
  -4   1   6       94.45       85.70      3.12 o 
  -3   1   6     1053.70     1047.03     10.90 o 
  -2   1   6      973.97      966.21      9.98 o 
  -1   1   6       74.97       68.93      2.31 o 
   0   1   6      530.57      530.83      7.88 o 
   1   1   6      329.54      333.33      4.43 o 
   2   1   6     3589.24     3752.77     40.64 o 
   3   1   6      814.36      875.34      9.48 o 
   4   1   6      504.84      492.56      6.62 o 
   5   1   6      518.70      467.76      7.58 o 
   6   1   6       96.65      104.05      5.06 o 
   7   1   6      231.35      227.79      6.68 o 
   8   1   6      110.38      108.77      5.43 o 
   9   1   6      187.08      177.63      6.57 o 
  10   1   6       16.58       14.05      4.19 o 
  11   1   6       98.41       88.62      6.96 o 
  -9   2   6       65.87       83.10      7.95 o 
  -8   2   6      244.76      255.26     10.74 o 
  -7   2   6      611.53      554.43      9.67 o 
  -6   2   6        0.78        0.84      1.98 o 
  -5   2   6       23.11       23.16      2.13 o 
  -4   2   6       82.17       78.37      3.10 o 
  -3   2   6     3470.78     3473.85     53.50 o 
  -2   2   6     1605.83     1664.34     15.79 o 
  -1   2   6      986.73      929.17     13.77 o 
   0   2   6      186.07      160.35      3.63 o 
   1   2   6      616.10      742.94      7.72 o 
   2   2   6       45.40       50.19      2.07 o 
   3   2   6      546.28      533.11      6.55 o 
   4   2   6      393.92      347.21      5.31 o 
   5   2   6        9.41       12.70      2.16 o 
   6   2   6      573.01      588.33      7.92 o 
   7   2   6      241.49      239.11      6.88 o 
   8   2   6      145.47      139.81      5.72 o 
   9   2   6       63.71       71.19      5.04 o 
  10   2   6       96.59      100.14      5.72 o 
  11   2   6      245.33      254.59      8.29 o 
  -8   3   6      509.43      501.77     13.12 o 
  -7   3   6       91.70       91.58      6.36 o 
  -6   3   6      231.46      232.90      6.00 o 
  -5   3   6      883.07      854.98     12.69 o 
  -4   3   6       68.00       75.12      2.98 o 
  -3   3   6      560.90      554.75      8.85 o 
  -2   3   6      328.28      317.93      5.59 o 
  -1   3   6      969.77      935.13      9.52 o 
   0   3   6     1113.46     1102.50     14.18 o 
   1   3   6     2476.27     2504.09     28.66 o 
   2   3   6        2.35        3.82      2.09 o 
   3   3   6       67.70       69.11      3.11 o 
   4   3   6       52.39       42.54      2.51 o 
   5   3   6     3765.02     3813.03     34.37 o 
   6   3   6     1505.09     1436.35     15.08 o 
   7   3   6      154.29      159.41      5.77 o 
   8   3   6      589.13      577.97     10.47 o 
   9   3   6       10.46        8.53      3.62 o 
  10   3   6      134.05      126.92      6.04 o 
  11   3   6       87.74       87.07      5.90 o 
  -8   4   6       55.67       56.86      5.96 o 
  -7   4   6      291.06      296.21      9.94 o 
  -6   4   6      682.03      708.52     15.90 o 
  -5   4   6        6.12       13.12      2.66 o 
  -4   4   6        3.06       -0.40      2.39 o 
  -3   4   6      407.52      404.36     10.74 o 
  -2   4   6      513.41      482.83      8.01 o 
  -1   4   6      295.19      275.59      5.88 o 
   0   4   6     1584.12     1559.64     19.09 o 
   1   4   6     2352.28     2347.23     27.25 o 
   2   4   6      330.94      306.75     11.93 o 
   3   4   6       11.78       10.65      1.56 o 
   4   4   6       73.30       70.63      3.15 o 
   5   4   6       81.69       78.98      3.23 o 
   6   4   6        9.04        7.37      2.96 o 
   7   4   6     1262.41     1291.96     14.22 o 
   8   4   6      588.08      583.26     10.58 o 
   9   4   6        5.10        5.69      3.62 o 
  10   4   6      212.49      216.58      7.13 o 
  11   4   6        8.55        2.56      4.07 o 
  -8   5   6        3.49        0.80      4.37 o 
  -7   5   6      208.86      205.96      8.75 o 
  -6   5   6      228.82      195.22      8.35 o 
  -5   5   6      815.36      755.83     16.30 o 
  -4   5   6     1321.18     1267.94     16.59 o 
  -3   5   6       89.33       94.45      3.94 o 
  -2   5   6      160.52      164.45      4.91 o 
  -1   5   6       11.45        9.24      3.58 o 
   0   5   6     1878.45     1804.81     21.91 o 
   1   5   6       29.32       20.79      3.78 o 
   2   5   6     2258.24     2260.97     26.82 o 
   3   5   6     1431.13     1446.91     18.53 o 
   4   5   6       17.83       22.43      3.22 o 
   5   5   6      828.98      846.58     12.92 o 
   6   5   6       98.19       85.31      3.54 o 
   7   5   6      186.63      191.41      4.88 o 
   8   5   6       26.32       23.96      6.96 o 
   9   5   6      147.86      156.44      6.21 o 
  10   5   6      284.12      304.80      8.26 o 
  -7   6   6       57.91       61.23      6.36 o 
  -6   6   6       98.05       88.27      6.76 o 
  -5   6   6      736.79      720.05     16.30 o 
  -4   6   6      307.97      303.93      7.16 o 
  -3   6   6      452.43      438.26      8.15 o 
  -2   6   6      413.75      428.79      8.01 o 
  -1   6   6        4.49        0.20      2.25 o 
   0   6   6      188.96      191.68      5.25 o 
   1   6   6      393.66      377.39      7.55 o 
   2   6   6     2715.52     2735.29     36.58 o 
   3   6   6        9.95       10.79      2.94 o 
   4   6   6      723.90      720.84     22.27 o 
   5   6   6     1326.78     1255.34     17.29 o 
   6   6   6     1835.43     1896.89     24.60 o 
   7   6   6      324.88      341.36     17.49 o 
   8   6   6        3.30        9.93      3.91 o 
   9   6   6      203.53      248.10     11.93 o 
  -7   7   6       85.59       86.28      7.55 o 
  -6   7   6      106.55       95.42      7.16 o 
  -5   7   6        0.98       -1.19      4.37 o 
  -4   7   6       10.90       17.10      4.77 o 
  -3   7   6      499.79      488.72      8.85 o 
  -2   7   6      170.41      175.10      8.55 o 
  -1   7   6     1221.27     1169.48     41.15 o 
   0   7   6      204.04      208.18      5.82 o 
   1   7   6      950.18      909.17     29.42 o 
   2   7   6       30.84       37.71      3.38 o 
   3   7   6      101.92      100.82      4.87 o 
   4   7   6     1319.05     1262.94     17.40 o 
   5   7   6      532.35      536.08     10.11 o 
   6   7   6      515.97      522.22     10.40 o 
   7   7   6      138.78      142.13     14.91 o 
   8   7   6       32.99       37.05      4.63 o 
   9   7   6        0.91       -0.80      5.57 o 
  -6   8   6      155.44      170.57      9.14 o 
  -5   8   6        1.96        0.00      4.37 o 
  -4   8   6      232.23      245.71      9.54 o 
  -3   8   6      158.64      153.07      7.95 o 
  -2   8   6      516.30      485.05      9.26 o 
  -1   8   6     1521.29     1464.93     19.50 o 
   0   8   6      246.78      255.04      6.50 o 
   1   8   6       84.29       84.19      4.68 o 
   2   8   6      189.33      198.15      6.11 o 
   3   8   6      192.72      190.76      6.11 o 
   4   8   6       63.70       78.35      7.95 o 
   5   8   6      515.43      523.89     10.24 o 
   6   8   6      836.06      824.23     18.69 o 
   7   8   6      135.35      135.58      9.14 o 
   8   8   6      712.42      737.54     19.08 o 
   9   8   6        9.48       -1.99      6.36 o 
  -5   9   6        1.28       -2.39      4.77 o 
  -4   9   6        2.92        0.40      4.77 o 
  -3   9   6        9.12       12.72      4.77 o 
  -2   9   6       68.64       74.71      7.75 o 
  -1   9   6       11.29       16.76      3.05 o 
   0   9   6      586.78      561.66     17.89 o 
   1   9   6      173.25      168.16      5.92 o 
   2   9   6       13.36        8.06      5.57 o 
   3   9   6      232.35      228.17      7.36 o 
   4   9   6       17.14       16.02      3.62 o 
   5   9   6      550.77      561.40     12.52 o 
   6   9   6       13.62       17.10      6.36 o 
   7   9   6       28.44       22.66      7.16 o 
   8   9   6        3.35       -8.95      5.96 o 
   9   9   6        0.76       -7.55      6.36 o 
  -5  10   6        9.60        4.37      5.57 o 
  -4  10   6      171.58      164.21      9.14 o 
  -2  10   6        9.90       11.93      4.37 o 
  -1  10   6      123.04      113.88      5.44 o 
   0  10   6      196.27      190.75      6.21 o 
   1  10   6       30.92       22.95      3.82 o 
   2  10   6      308.30      300.03      7.83 o 
   3  10   6      142.66      150.59      7.75 o 
   4  10   6        8.45        4.42      3.53 o 
   5  10   6       22.16       18.29      6.76 o 
   6  10   6      246.89      255.65     12.33 o 
   7  10   6      444.35      479.10     16.70 o 
   8  10   6        3.26        5.17      7.16 o 
   9  10   6      258.47      274.34     13.92 o 
  -3  11   6       42.13       41.35      5.96 o 
  -2  11   6       14.33       11.93      4.77 o 
  -1  11   6       98.37      106.08      5.54 o 
   0  11   6       43.06       44.68      4.30 o 
   1  11   6      402.15      406.86      9.36 o 
   2  11   6      179.14      184.65      9.54 o 
   3  11   6       50.63       62.03      8.35 o 
   4  11   6      209.47      207.55     11.93 o 
   5  11   6       67.16       62.03      8.35 o 
   6  11   6       28.81       21.47      7.16 o 
   7  11   6        1.19        0.80      7.16 o 
   8  11   6      297.24      313.70     14.71 o 
  -2  12   6        9.04        3.58      4.77 o 
  -1  12   6      218.34      193.23      9.14 o 
   0  12   6      254.18      240.66      9.94 o 
   1  12   6       61.92       80.31      8.75 o 
   2  12   6        6.69        8.75      7.16 o 
   3  12   6       50.98       52.88      8.75 o 
   4  12   6      124.32      150.29     11.13 o 
   5  12   6       65.97       59.64      8.75 o 
   6  12   6        1.53        3.18      7.16 o 
   2  13   6        4.47       15.51      7.55 o 
   3  13   6      138.16      143.13     12.33 o 
  -3  -8   7       23.06       25.80      5.06 o 
  -2  -8   7        6.26       -6.08      9.14 o 
  -1  -8   7       33.22       30.84      8.95 o 
   0  -8   7       38.10       38.96      6.76 o 
   1  -8   7       44.42       50.10      7.16 o 
   2  -8   7       67.27       81.11      8.35 o 
   3  -8   7       94.63       95.03      8.75 o 
  -5  -7   7      116.96      120.03     11.13 o 
  -4  -7   7       15.93        7.39      4.56 o 
  -3  -7   7       20.68       27.10      5.77 o 
  -2  -7   7      121.64      116.64      6.21 o 
  -1  -7   7       39.09       52.92      4.97 o 
   0  -7   7       44.78       50.62      8.75 o 
   1  -7   7      249.38      230.61     10.34 o 
   2  -7   7      148.25      141.15      8.75 o 
   3  -7   7      104.90      101.78      8.35 o 
   4  -7   7       47.83       67.19      7.95 o 
   5  -7   7       47.44       40.95      7.55 o 
  -6  -6   7       11.78       11.08      4.48 o 
  -5  -6   7        9.43        2.24      4.19 o 
  -4  -6   7      169.98      165.29      6.97 o 
  -3  -6   7      179.28      183.07      7.16 o 
  -2  -6   7      242.35      238.42      7.55 o 
  -1  -6   7        3.08        3.41      3.98 o 
   0  -6   7        7.45        8.86      3.82 o 
   1  -6   7      120.08      118.25      7.36 o 
   2  -6   7      121.38      118.48      8.35 o 
   3  -6   7       31.59       35.39      5.96 o 
   4  -6   7      191.69      194.03     10.34 o 
   5  -6   7       17.64       18.69      6.36 o 
   6  -6   7       32.98       27.78      4.75 o 
  -6  -5   7        9.61        5.09      3.97 o 
  -5  -5   7      307.92      316.89      8.59 o 
  -4  -5   7       18.03       15.18      7.16 o 
  -3  -5   7      187.60      184.91      7.75 o 
  -2  -5   7        9.73        4.69      3.58 o 
  -1  -5   7       59.91       74.41      4.87 o 
   0  -5   7       91.12       89.39      4.87 o 
   1  -5   7      141.51      139.62      5.72 o 
   2  -5   7      156.93      154.14      5.90 o 
   3  -5   7       36.36       47.71      5.96 o 
   4  -5   7       20.67       23.39      3.91 o 
   5  -5   7        0.67       -5.07      3.38 o 
   6  -5   7      173.34      174.90      7.01 o 
   7  -5   7        8.41        7.02      4.35 o 
  -7  -4   7       22.39       20.98      4.68 o 
  -6  -4   7      445.73      468.64     10.30 o 
  -5  -4   7      250.47      257.62     12.92 o 
  -4  -4   7       29.76       34.64      3.82 o 
  -3  -4   7      178.75      183.22      6.01 o 
  -2  -4   7        5.62        5.19      2.48 o 
  -1  -4   7       76.13       88.46      3.82 o 
   0  -4   7      181.95      175.45      4.52 o 
   1  -4   7      578.76      580.78      7.87 o 
   2  -4   7      729.68      738.14      9.00 o 
   3  -4   7       40.95       40.60      4.97 o 
   4  -4   7      103.96      103.38      5.32 o 
   5  -4   7        5.66        4.39      3.51 o 
   6  -4   7        7.70        5.72      3.91 o 
   7  -4   7       65.73       62.28      5.96 o 
   8  -4   7      240.02      273.17      9.54 o 
  -8  -3   7       58.28       49.30      7.55 o 
  -7  -3   7       28.55       31.46      4.56 o 
  -6  -3   7      166.24      157.77      6.50 o 
  -5  -3   7        5.14        6.70      2.68 o 
  -4  -3   7      776.86      775.17      9.86 o 
  -3  -3   7      336.17      339.69      6.06 o 
  -2  -3   7        1.79       -2.45      2.61 o 
  -1  -3   7       55.12       47.51      2.84 o 
   0  -3   7      203.26      198.81      4.47 o 
   1  -3   7        5.45        7.33      2.09 o 
   2  -3   7      423.16      404.45      5.29 o 
   3  -3   7       93.30       90.76      3.11 o 
   4  -3   7       94.21       86.49      5.06 o 
   5  -3   7       10.80        8.16      4.77 o 
   6  -3   7      129.94      133.01      6.04 o 
   7  -3   7      382.22      342.25      8.85 o 
   8  -3   7       23.65       24.45      4.78 o 
   9  -3   7        4.74       -2.84      6.76 o 
  -8  -2   7       19.76       24.77      5.37 o 
  -7  -2   7       13.35       10.97      4.11 o 
  -6  -2   7       93.98       87.39      4.15 o 
  -5  -2   7      301.68      310.84      5.96 o 
  -4  -2   7      623.73      612.72      8.24 o 
  -3  -2   7       48.14       52.59      3.72 o 
  -2  -2   7      861.43      826.12      9.91 o 
  -1  -2   7       61.49       76.81      4.37 o 
   0  -2   7        3.96        1.22      1.96 o 
   1  -2   7       77.36       80.80      4.71 o 
   2  -2   7      663.05      641.51      8.33 o 
   3  -2   7      849.01      842.81     10.07 o 
   4  -2   7      272.36      291.59      7.29 o 
   5  -2   7     1921.45     1907.67     23.88 o 
   6  -2   7       37.85       36.35      4.35 o 
   7  -2   7       93.71       93.59      5.48 o 
   8  -2   7       31.18       28.74      4.50 o 
   9  -2   7       66.77       63.71      5.62 o 
  -8  -1   7      150.71      167.95      6.78 o 
  -7  -1   7      219.94      220.48      5.64 o 
  -6  -1   7       83.88       89.08      5.52 o 
  -5  -1   7      320.09      330.88      7.10 o 
  -4  -1   7       54.87       59.85      3.17 o 
  -3  -1   7     1000.64      978.26     13.42 o 
  -2  -1   7      541.88      546.33      8.77 o 
  -1  -1   7      361.07      362.65      5.41 o 
   0  -1   7     1846.84     1749.09     16.95 o 
   1  -1   7      322.38      316.62      5.19 o 
   2  -1   7      111.02      132.95      3.86 o 
   3  -1   7        2.21        2.39      2.25 o 
   4  -1   7      274.81      274.42      5.24 o 
   5  -1   7      863.06      849.92     13.52 o 
   6  -1   7       95.95      100.37      5.48 o 
   7  -1   7      439.14      435.27      9.39 o 
   8  -1   7        7.39        1.39      3.65 o 
   9  -1   7        1.97        1.99      4.37 o 
  10  -1   7        0.42       -1.73      4.07 o 
  -8   0   7      271.41      267.58     10.74 o 
  -7   0   7      317.20      295.03      9.18 o 
  -6   0   7      268.24      275.09      7.98 o 
  -5   0   7      150.37      143.16      4.23 o 
  -4   0   7       45.53       36.08      3.38 o 
  -3   0   7      150.72      157.54      3.81 o 
  -2   0   7       66.69       73.96      2.91 o 
  -1   0   7     2687.88     2586.09     23.65 o 
   0   0   7      286.42      278.42      4.56 o 
   1   0   7       19.45       26.01      2.02 o 
   2   0   7     1557.74     1515.73     26.45 o 
   3   0   7       80.97       74.15      5.01 o 
   4   0   7       51.84       54.59      2.91 o 
   5   0   7      304.33      294.47      7.35 o 
   6   0   7      171.67      176.07      6.11 o 
   7   0   7      267.12      243.66      7.13 o 
   8   0   7        1.94       -2.80      3.51 o 
   9   0   7      119.17      124.60      6.04 o 
  10   0   7       14.65        1.71      4.07 o 
  -8   1   7       60.78       58.45      6.76 o 
  -7   1   7       75.82       85.09      6.76 o 
  -6   1   7     1185.43     1174.19     12.65 o 
  -5   1   7      427.11      390.16      7.70 o 
  -4   1   7       12.20       15.31      2.04 o 
  -3   1   7      155.41      164.87      4.66 o 
  -2   1   7      206.44      205.29      3.90 o 
  -1   1   7      693.43      708.85     11.92 o 
   0   1   7      461.16      457.34      8.13 o 
   1   1   7     1773.87     1770.06     16.83 o 
   2   1   7      249.93      243.78     10.41 o 
   3   1   7      558.11      527.39      8.02 o 
   4   1   7       10.69       12.00      2.16 o 
   5   1   7     1927.49     1932.55     33.23 o 
   6   1   7      912.52      892.80     59.24 o 
   7   1   7       61.74       74.95      4.58 o 
   8   1   7      540.71      547.66     10.47 o 
   9   1   7       26.14       30.43      7.36 o 
  10   1   7       40.50       35.44      4.78 o 
  -6   2   7      494.54      518.07     13.52 o 
  -5   2   7       11.58       11.71      2.19 o 
  -4   2   7      106.07      110.28      6.41 o 
  -3   2   7     1818.29     1785.42     17.24 o 
  -2   2   7       62.78       62.71      2.63 o 
  -1   2   7      127.04      130.01      2.94 o 
   0   2   7     1027.16     1012.30     13.59 o 
   1   2   7      547.35      534.34     10.41 o 
   2   2   7      652.99      635.45      7.31 o 
   3   2   7     1572.41     1499.89     14.82 o 
   4   2   7       94.16       97.93      3.42 o 
   5   2   7      225.74      231.58      4.78 o 
   6   2   7        0.58        2.89      3.01 o 
   7   2   7      585.68      585.38     15.71 o 
   8   2   7      146.79      135.67      5.92 o 
   9   2   7       38.38       34.78      4.39 o 
  10   2   7      390.74      401.82      9.67 o 
  11   2   7        7.03        7.60      4.07 o 
  -7   3   7       35.29       36.98      4.77 o 
  -6   3   7        1.84        7.55      3.98 o 
  -5   3   7     1041.11     1019.72     22.07 o 
  -4   3   7      796.50      776.54     11.66 o 
  -3   3   7      942.96      953.58     14.71 o 
  -2   3   7     1918.15     1875.54     22.75 o 
  -1   3   7      332.37      339.16     14.51 o 
   0   3   7      341.13      353.22      6.73 o 
   1   3   7        5.29       11.33      2.53 o 
   2   3   7      987.33      946.56     13.21 o 
   3   3   7      769.18      706.35     18.29 o 
   4   3   7      758.00      779.52     12.05 o 
   5   3   7     1170.12     1163.79     16.24 o 
   6   3   7      369.42      332.99      6.70 o 
   7   3   7      293.36      306.20      7.55 o 
   8   3   7       63.09       73.14      4.77 o 
   9   3   7      401.34      410.79      9.34 o 
  10   3   7        7.34       -0.80      5.57 o 
  11   3   7       71.14       69.98      8.35 o 
  -8   4   7       22.72       25.84      5.17 o 
  -7   4   7      439.09      460.02     12.72 o 
  -6   4   7        5.22       11.53      3.98 o 
  -5   4   7      497.89      478.31     12.72 o 
  -4   4   7      109.83      110.51      6.36 o 
  -3   4   7      148.47      139.19      4.78 o 
  -2   4   7     1021.39     1025.82     14.18 o 
  -1   4   7      133.23      137.23      4.50 o 
   0   4   7      486.02      440.63      7.86 o 
   1   4   7       27.13       28.86      2.81 o 
   2   4   7      156.00      149.48      7.55 o 
   3   4   7      308.49      321.35      7.01 o 
   4   4   7     1749.90     1704.05     21.51 o 
   5   4   7      160.80      155.37      5.73 o 
   6   4   7      135.71      134.64      5.73 o 
   7   4   7       10.82       13.72      3.60 o 
   8   4   7       29.47       38.17      6.76 o 
   9   4   7        0.82       -1.99      5.57 o 
  10   4   7       69.33       62.03      7.95 o 
  11   4   7      435.56      454.45     15.51 o 
  -7   5   7      225.37      227.03      9.54 o 
  -6   5   7        2.82        5.17      3.98 o 
  -5   5   7      139.55      144.73      7.55 o 
  -4   5   7       19.47       24.53      3.09 o 
  -3   5   7       39.26       37.72      3.22 o 
  -2   5   7     1138.48     1114.97     23.06 o 
  -1   5   7     1253.49     1221.71     16.28 o 
   0   5   7      125.70      129.95      4.77 o 
   1   5   7        5.44        4.37      2.53 o 
   2   5   7      860.80      935.89     13.72 o 
   3   5   7      505.63      504.84      9.94 o 
   4   5   7      280.06      274.23      6.88 o 
   5   5   7      582.14      578.96     10.52 o 
   6   5   7     1588.93     1568.26     21.06 o 
   7   5   7       10.14       -2.06      3.01 o 
   8   5   7      151.38      166.59     10.74 o 
   9   5   7      199.94      238.16     11.93 o 
  10   5   7      150.38      150.69      9.94 o 
  11   5   7       34.55       21.07      6.76 o 
  -7   6   7       76.97       75.15      7.16 o 
  -6   6   7      563.59      573.33     15.11 o 
  -5   6   7       31.41       42.54      5.57 o 
  -4   6   7        1.46        1.19      3.58 o 
  -3   6   7        7.83        9.18      4.37 o 
  -2   6   7     1203.43     1150.70     16.02 o 
  -1   6   7     1794.43     1739.27     21.91 o 
   0   6   7      951.66      879.31     13.52 o 
   1   6   7     1198.02     1194.76     16.40 o 
   2   6   7      178.99      200.60      5.82 o 
   3   6   7      107.28      106.97      6.76 o 
   4   6   7      173.72      170.93     10.54 o 
   5   6   7      949.25      926.82     27.43 o 
   6   6   7      615.23      619.92     11.36 o 
   7   6   7      221.50      240.77      7.41 o 
   8   6   7     1530.73     1526.40     21.47 o 
   9   6   7        5.06        1.19      5.96 o 
  10   6   7       23.61       15.51      6.36 o 
  -6   7   7      221.31      225.83      9.94 o 
  -5   7   7      142.63      150.29      7.95 o 
  -3   7   7        1.37       -1.59      2.53 o 
  -2   7   7      499.46      518.34      9.55 o 
  -1   7   7       27.75       26.25      3.22 o 
   0   7   7     1087.77     1045.08     15.15 o 
   1   7   7       51.61       54.11      3.91 o 
   2   7   7      107.52      107.85      5.04 o 
   3   7   7     3066.88     3032.30     35.81 o 
   4   7   7      205.04      197.88      6.32 o 
   5   7   7      290.53      265.67      7.31 o 
   6   7   7      271.28      272.20      7.75 o 
   7   7   7        4.62        9.90      5.37 o 
   8   7   7       54.26       60.58      5.32 o 
   9   7   7       51.65       45.72      7.55 o 
  -6   8   7       24.59       13.52      5.57 o 
  -5   8   7      241.63      233.79      9.94 o 
  -3   8   7      543.19      546.03     22.86 o 
  -2   8   7      317.21      325.78     12.13 o 
  -1   8   7      580.30      550.09     10.24 o 
   0   8   7        4.61        3.75      8.55 o 
   1   8   7       85.84       93.37      4.97 o 
   2   8   7     1501.91     1462.57     61.83 o 
   3   8   7      861.19      874.53     13.74 o 
   4   8   7       25.07       28.09      3.79 o 
   5   8   7      481.73      481.17     12.52 o 
   6   8   7        0.91        4.20      4.77 o 
   7   8   7      269.37      284.64      8.42 o 
   8   8   7        5.04        1.19      5.57 o 
   9   8   7      403.29      427.02     14.71 o 
  -5   9   7      117.94      111.72      8.35 o 
  -4   9   7       10.40       11.13      4.77 o 
  -3   9   7      645.72      663.19     16.70 o 
  -2   9   7       84.42       93.83      5.04 o 
  -1   9   7       62.12       68.61      4.47 o 
   0   9   7        1.45        0.40      2.94 o 
   1   9   7      339.84      330.85      7.92 o 
   2   9   7      221.46      225.18      7.36 o 
   3   9   7      155.27      158.43      6.21 o 
   4   9   7      555.94      550.08     13.12 o 
   5   9   7       97.68      108.39      6.04 o 
   6   9   7      176.58      163.52      6.88 o 
   7   9   7        1.82        1.19      5.96 o 
   8   9   7      280.55      292.23     12.72 o 
   9   9   7       35.62       45.33      7.55 o 
  -4  10   7      101.48      110.53      7.95 o 
  -3  10   7      179.53      183.29      9.14 o 
  -2  10   7       45.15       45.72      5.96 o 
  -1  10   7      630.06      633.22     11.89 o 
   0  10   7      811.94      774.49     13.25 o 
   1  10   7       99.96       92.10      5.25 o 
   2  10   7        3.01        4.58      3.44 o 
   3  10   7       81.08       81.07      5.43 o 
   4  10   7      156.73      166.18      6.45 o 
   5  10   7       63.52       68.99      5.32 o 
   6  10   7      125.55      134.79     10.34 o 
   7  10   7       36.33       27.04      6.76 o 
   8  10   7      209.04      180.11     11.13 o 
  -3  11   7        5.55        6.36      4.77 o 
  -2  11   7      226.53      234.18     10.34 o 
  -1  11   7       18.13       24.54      3.91 o 
   0  11   7        2.75        2.45      3.34 o 
   1  11   7      541.84      529.21     10.97 o 
   2  11   7       11.36       12.72      3.73 o 
   3  11   7       40.80       53.84      4.97 o 
   4  11   7       14.04       21.87      7.16 o 
   5  11   7       43.13       37.37      7.55 o 
   6  11   7       97.64      104.17      9.54 o 
   7  11   7      190.61      227.82     12.33 o 
  -1  12   7        1.09        1.59      4.77 o 
   0  12   7       40.62       36.36      4.58 o 
   1  12   7        6.60        3.86      3.82 o 
   2  12   7       22.07       23.70      4.39 o 
   3  12   7       93.79      109.74      9.94 o 
   4  12   7        0.52       -9.54      6.36 o 
   5  12   7        0.17      -10.14      6.76 o 
   6  12   7       56.09       56.06      8.75 o 
  -3  -7   8       14.86       18.12      4.85 o 
  -2  -7   8        1.31        7.55      4.27 o 
  -1  -7   8       24.64       31.60      4.77 o 
   0  -7   8        0.60       -8.05      5.37 o 
   1  -7   8       30.22       25.84      5.96 o 
   2  -7   8      124.58      114.51      9.14 o 
   3  -7   8       82.18       98.21      8.75 o 
  -4  -6   8        5.29        5.57      4.56 o 
  -3  -6   8      309.12      326.11     11.93 o 
  -2  -6   8        0.71       -0.25      3.90 o 
  -1  -6   8       13.79        6.56      4.09 o 
   0  -6   8       20.34       18.98      4.39 o 
   1  -6   8      149.03      154.87      6.68 o 
   2  -6   8        3.08        7.16      5.17 o 
   3  -6   8       40.06       50.49      7.16 o 
   4  -6   8      150.31      145.52      9.94 o 
   5  -6   8       12.22       17.89      6.76 o 
  -5  -5   8        1.61       -5.85      3.90 o 
  -4  -5   8      109.67      106.70      8.35 o 
  -3  -5   8        8.75        7.72      5.57 o 
  -2  -5   8       78.77       91.91      5.35 o 
  -1  -5   8      101.49       98.76      5.64 o 
   0  -5   8       32.74       27.49      6.36 o 
   1  -5   8        8.41        8.25      5.17 o 
   2  -5   8       18.45       17.49      5.17 o 
   3  -5   8        7.89        9.14      5.17 o 
   4  -5   8       78.41       76.74      7.55 o 
   5  -5   8       11.99        4.37      5.96 o 
   6  -5   8       28.16       38.70      4.75 o 
  -6  -4   8      281.40      290.78      8.69 o 
  -5  -4   8      245.26      251.41      8.35 o 
  -4  -4   8      130.21      120.77      6.01 o 
  -3  -4   8       15.20        8.11      3.22 o 
  -2  -4   8      542.13      524.70      9.31 o 
  -1  -4   8       67.25       68.60      3.63 o 
   0  -4   8       57.44       66.63      3.45 o 
   1  -4   8       38.92       43.25      3.07 o 
   2  -4   8        0.13       -1.72      2.56 o 
   3  -4   8      166.75      155.86      8.75 o 
   4  -4   8      509.45      521.56     10.26 o 
   5  -4   8      348.49      350.52      8.70 o 
   6  -4   8       18.66       24.44      4.35 o 
   7  -4   8       22.81       30.82      4.91 o 
  -7  -3   8      267.62      272.01     15.51 o 
  -6  -3   8       52.14       56.46      5.06 o 
  -5  -3   8        4.01       -4.08      2.72 o 
  -4  -3   8       54.99       52.41      3.82 o 
  -3  -3   8      179.98      201.48      5.02 o 
  -2  -3   8      319.96      323.77      6.00 o 
  -1  -3   8      253.90      248.50      7.68 o 
   0  -3   8      549.10      560.08      7.72 o 
   1  -3   8       11.75       14.16      3.60 o 
   2  -3   8      243.56      232.32      4.85 o 
   3  -3   8        0.03        0.53      1.97 o 
   4  -3   8       17.99       18.65      3.79 o 
   5  -3   8      189.31      188.60     14.91 o 
   6  -3   8      234.30      222.75     15.51 o 
   7  -3   8       15.78       12.38      4.57 o 
   8  -3   8        3.66        2.37      6.56 o 
  -7  -2   8       81.60       78.36      5.54 o 
  -6  -2   8      148.24      155.96      5.26 o 
  -5  -2   8      450.62      460.06      7.64 o 
  -4  -2   8       86.21       76.14      4.08 o 
  -3  -2   8      316.51      320.83      6.01 o 
  -2  -2   8       50.74       50.26      2.98 o 
  -1  -2   8      724.57      694.80     10.76 o 
   0  -2   8       97.71      107.06     10.14 o 
   1  -2   8      124.10      116.65      3.97 o 
   2  -2   8      382.44      395.13      6.95 o 
   3  -2   8       60.92       66.10      3.40 o 
   4  -2   8      268.91      267.56     10.34 o 
   5  -2   8       50.75       53.29      4.47 o 
   6  -2   8        1.90       -0.15      3.62 o 
   7  -2   8        1.52       -3.77      3.79 o 
   8  -2   8      231.12      249.21      8.01 o 
   9  -2   8       77.39       84.58      8.55 o 
  -7  -1   8       51.95       53.83      3.82 o 
  -6  -1   8      481.10      469.40      7.72 o 
  -5  -1   8      181.28      180.92      4.89 o 
  -4  -1   8       53.48       55.78      3.12 o 
  -3  -1   8       28.74       26.68      2.94 o 
  -2  -1   8       31.60       32.09      5.77 o 
  -1  -1   8        2.69        4.51      2.28 o 
   0  -1   8      576.92      564.16      7.59 o 
   1  -1   8      414.89      415.56      7.23 o 
   2  -1   8       49.73       52.70      3.88 o 
   3  -1   8     2968.85     2889.39     27.28 o 
   4  -1   8        6.06        0.17      3.15 o 
   5  -1   8     1187.99     1168.77     16.68 o 
   6  -1   8        0.45        3.33      3.62 o 
   7  -1   8        1.06        3.46      3.79 o 
   8  -1   8      493.33      492.62     14.31 o 
   9  -1   8       22.33       37.32      4.78 o 
  -7   0   8       63.44       77.41      5.35 o 
  -6   0   8       32.33       41.47      4.11 o 
  -5   0   8       65.44       70.03      3.45 o 
  -4   0   8      154.60      163.08     10.14 o 
  -3   0   8      567.37      548.79      9.06 o 
  -2   0   8      542.03      518.53     12.13 o 
  -1   0   8      126.55      138.82      3.63 o 
   0   0   8      367.05      380.12      5.85 o 
   1   0   8      264.46      244.51      4.67 o 
   2   0   8      380.52      383.80      6.06 o 
   3   0   8     2883.52     2841.74     26.64 o 
   4   0   8       49.09       46.49      3.02 o 
   5   0   8      318.72      331.55      8.75 o 
   6   0   8      144.55      138.32      6.00 o 
   7   0   8       82.24       77.65      5.15 o 
   8   0   8        3.34        3.42      3.91 o 
   9   0   8       22.39       30.11      4.75 o 
  10   0   8      177.35      169.93      7.29 o 
  -7   1   8      123.78      130.04      9.14 o 
  -6   1   8        7.04       10.08      3.78 o 
  -5   1   8      226.88      211.52      9.14 o 
  -4   1   8       59.47       55.66      5.57 o 
  -3   1   8     1829.64     1805.98     22.44 o 
  -2   1   8     2686.81     2621.39     30.61 o 
  -1   1   8      209.23      210.23      5.60 o 
   0   1   8      418.71      431.81      8.14 o 
   1   1   8      134.61      134.79      5.57 o 
   2   1   8      467.56      458.91      8.83 o 
   3   1   8        4.24        9.22      3.38 o 
   4   1   8      981.97      966.03     24.58 o 
   5   1   8      795.31      765.85     11.45 o 
   6   1   8      428.68      413.90      8.88 o 
   7   1   8      534.33      552.12     10.58 o 
   8   1   8        4.12        3.40      3.73 o 
   9   1   8      227.84      216.07      9.94 o 
  10   1   8        6.18        5.17      6.36 o 
  -6   2   8        2.18        4.37      3.98 o 
  -5   2   8       62.01       72.36      6.36 o 
  -4   2   8       18.99       22.23      2.94 o 
  -3   2   8       71.63       79.01      4.19 o 
  -2   2   8       41.31       51.48     10.34 o 
  -1   2   8      378.98      379.73      7.41 o 
   0   2   8     1123.40     1085.93     15.02 o 
   1   2   8       29.76       23.49      3.09 o 
   2   2   8      114.63      115.60      4.87 o 
   3   2   8        2.31        0.32      2.65 o 
   4   2   8     1933.74     1907.59     24.13 o 
   5   2   8       14.54       12.55      4.17 o 
   6   2   8       32.82       50.10      7.55 o 
   7   2   8       83.55      103.38      8.35 o 
   8   2   8       30.95       34.99      6.76 o 
   9   2   8        0.27       -8.35      5.57 o 
  10   2   8       32.15       39.76      7.55 o 
  -6   3   8      179.87      181.08      6.04 o 
  -5   3   8      919.27      934.32     22.07 o 
  -4   3   8       48.05       60.78      3.79 o 
  -3   3   8       29.72       30.95      3.22 o 
  -2   3   8      262.11      265.43      6.45 o 
  -1   3   8      550.83      529.20      9.11 o 
   0   3   8      176.96      181.88      5.32 o 
   1   3   8      724.24      685.93     10.82 o 
   2   3   8     1003.83      976.92     14.06 o 
   3   3   8       10.84        7.04      3.58 o 
   4   3   8        2.21        1.26      3.58 o 
   5   3   8      106.90      110.51      5.14 o 
   6   3   8      371.43      383.19      8.50 o 
   7   3   8      135.85      154.27     10.34 o 
   8   3   8      640.61      651.26     18.29 o 
   9   3   8      115.20      127.23      9.94 o 
  10   3   8        3.02        1.99      5.96 o 
  -7   4   8       12.51        0.40      4.37 o 
  -6   4   8      859.70      895.39     19.88 o 
  -5   4   8      192.26      192.59     11.53 o 
  -4   4   8      237.63      254.39      9.14 o 
  -3   4   8      166.81      181.90      5.60 o 
  -2   4   8      346.48      342.23      7.29 o 
  -1   4   8     1022.44      964.91     21.27 o 
   0   4   8      928.18      897.33     13.05 o 
   1   4   8     1393.47     1354.92     19.68 o 
   2   4   8      355.21      360.46      7.59 o 
   3   4   8      498.76      508.07      9.42 o 
   4   4   8      618.36      612.68     10.80 o 
   5   4   8      136.21      152.82      6.01 o 
   6   4   8       76.02       68.56      6.16 o 
   7   4   8      693.85      694.60     19.08 o 
   8   4   8      265.50      277.12     12.33 o 
   9   4   8        9.43       11.13      6.36 o 
  10   4   8       78.10       97.41      9.14 o 
  -7   5   8      128.94      122.86      8.35 o 
  -6   5   8       28.24       45.72      5.96 o 
  -5   5   8      273.46      279.73      7.31 o 
  -4   5   8      956.90     1007.62     14.90 o 
  -3   5   8        9.64        8.26      4.37 o 
  -2   5   8     2020.74     2048.21     25.28 o 
  -1   5   8      434.21      424.88      8.26 o 
   0   5   8      203.85      195.49      5.88 o 
   1   5   8       76.94       73.36      4.47 o 
   2   5   8      257.43      247.59      6.60 o 
   3   5   8     1828.06     1837.32     38.77 o 
   4   5   8      126.05      122.46      5.43 o 
   5   5   8        2.61       -1.80      3.15 o 
   6   5   8       52.32       56.47      5.96 o 
   7   5   8       10.68        7.82      3.60 o 
   8   5   8        1.88       -2.39      6.36 o 
   9   5   8      455.88      438.15     15.51 o 
  10   5   8        6.24       -8.95      5.96 o 
  -6   6   8        8.08       10.34      4.77 o 
  -5   6   8      202.13      205.16      9.14 o 
  -4   6   8      243.55      230.31      6.60 o 
  -3   6   8      465.81      454.51     15.51 o 
  -2   6   8      515.20      517.88      9.67 o 
  -1   6   8        4.39        1.17      6.16 o 
   0   6   8      535.96      530.18      9.51 o 
   1   6   8        2.69       -3.99      2.66 o 
   2   6   8      843.46      778.76     12.36 o 
   3   6   8      367.39      386.44     11.13 o 
   4   6   8      358.06      349.07     16.10 o 
   5   6   8      597.91      582.79     10.82 o 
   6   6   8      132.52      123.70      6.36 o 
   7   6   8      137.71      125.92      8.75 o 
   8   6   8       62.54       61.88      5.06 o 
   9   6   8      354.38      382.09     14.71 o 
  10   6   8       44.27       67.19      8.35 o 
  -6   7   8       31.18       28.23      5.96 o 
  -5   7   8        1.50       -5.96      3.98 o 
  -4   7   8      140.17      143.93      7.95 o 
  -3   7   8      461.75      462.21      9.56 o 
  -2   7   8       27.40       24.78      4.17 o 
  -1   7   8      706.48      693.72     11.64 o 
   0   7   8       27.64       31.04      3.62 o 
   1   7   8       68.99       63.76      4.07 o 
   2   7   8      139.91      148.99      5.72 o 
   3   7   8      253.00      248.10      9.14 o 
   4   7   8      715.89      664.44     11.66 o 
   5   7   8       19.29       19.78      3.91 o 
   6   7   8      882.28      881.70     17.49 o 
   7   7   8       90.16       95.44      5.82 o 
   8   7   8      172.04      179.84      7.16 o 
   9   7   8      152.53      173.35     11.53 o 
  10   7   8        1.60       -7.16      6.36 o 
  -5   8   8      127.30      122.46      8.35 o 
  -4   8   8        8.83       12.33      4.77 o 
  -3   8   8       25.30       28.17      3.79 o 
  -2   8   8      110.28      100.95      5.04 o 
  -1   8   8      955.73      911.51     14.31 o 
   0   8   8      595.51      585.05     13.92 o 
   1   8   8     1718.51     1621.36     21.72 o 
   2   8   8       14.21       14.58      5.57 o 
   3   8   8       29.46       20.71      3.65 o 
   4   8   8       32.56       31.46      3.94 o 
   5   8   8      155.44      161.24      6.47 o 
   6   8   8      343.56      334.99     14.31 o 
   7   8   8        6.15        6.41      4.30 o 
   8   8   8      300.41      314.52      9.39 o 
   9   8   8       70.60       85.88      8.75 o 
  -4   9   8       94.78      103.77      7.95 o 
  -3   9   8        3.66        6.36      4.77 o 
  -2   9   8       91.91       87.53      5.20 o 
  -1   9   8      100.81       96.63      5.20 o 
   0   9   8      546.58      539.14     10.64 o 
   1   9   8      993.82      985.34     17.49 o 
   2   9   8       27.02       19.94      3.91 o 
   3   9   8       87.91       86.87      7.16 o 
   4   9   8       21.95       17.30      4.77 o 
   5   9   8       64.00       67.36      5.34 o 
   6   9   8       19.22       11.92      4.35 o 
   7   9   8      700.64      711.85     13.78 o 
   8   9   8      109.83      120.47      9.14 o 
   9   9   8        6.29        9.94      6.36 o 
  -3  10   8       36.15       31.41      5.96 o 
  -2  10   8       95.01       83.89      7.16 o 
  -1  10   8       51.74       59.46      4.75 o 
   0  10   8      331.68      325.92     11.53 o 
   1  10   8       12.91        7.37      3.62 o 
   2  10   8       59.45       77.17      6.36 o 
   3  10   8      313.84      324.83     13.92 o 
   4  10   8      113.82      105.66      6.17 o 
   5  10   8       18.57       22.08      4.63 o 
   6  10   8        9.73        6.80      4.97 o 
   7  10   8      118.78      135.98      9.94 o 
   8  10   8        3.85       -0.40      6.76 o 
  -2  11   8      321.33      305.35     11.93 o 
  -1  11   8        0.39       -1.99      4.77 o 
   0  11   8        8.33        5.20      3.62 o 
   1  11   8      112.51      111.63      6.11 o 
   2  11   8      515.97      499.01     10.97 o 
   3  11   8       30.03       38.98      4.87 o 
   4  11   8      268.97      260.65      8.38 o 
   5  11   8       94.09      101.39      9.54 o 
   6  11   8       12.99       16.30      6.76 o 
   7  11   8       45.83       41.75      7.95 o 
   0  12   8      139.25      125.74     10.54 o 
   1  12   8       31.50       39.89      4.97 o 
   2  12   8       16.63       14.65      5.96 o 
   3  12   8       10.75        1.83      7.16 o 
   4  12   8       18.36       13.12      7.55 o 
   5  12   8       42.45       47.71      8.35 o 
  -2  -6   9       29.78       32.42      7.55 o 
  -1  -6   9        1.71       -2.63      4.27 o 
   0  -6   9      113.39      112.36      6.50 o 
   1  -6   9        5.98       23.86      5.96 o 
   2  -6   9        3.27       10.74      5.96 o 
   3  -6   9       26.60       31.01      6.76 o 
  -4  -5   9        8.84        9.25      4.33 o 
  -3  -5   9       77.99       83.91      5.81 o 
  -2  -5   9       20.20       16.38      6.36 o 
  -1  -5   9      111.32      112.31      6.11 o 
   0  -5   9        8.38        8.72      4.11 o 
   1  -5   9       27.63       19.76      4.97 o 
   2  -5   9      188.64      179.32      9.54 o 
   3  -5   9        0.37        8.75      5.57 o 
   4  -5   9        9.00       -7.16      5.17 o 
   5  -5   9        2.09       -8.35      5.57 o 
  -5  -4   9      186.76      194.58     12.92 o 
  -4  -4   9      109.03      108.74      6.21 o 
  -3  -4   9      569.55      567.75      8.99 o 
  -2  -4   9       85.62       89.13      4.28 o 
  -1  -4   9       87.29       77.93      4.05 o 
   0  -4   9       33.56       34.94      3.40 o 
   1  -4   9      167.34      173.44      6.45 o 
   2  -4   9       75.72       84.89      4.73 o 
   3  -4   9        7.25        1.19      5.17 o 
   4  -4   9      345.68      341.14     12.33 o 
   5  -4   9       36.14       29.02      6.76 o 
   6  -4   9        9.76       12.13      5.96 o 
  -5  -3   9        5.91       11.10      3.35 o 
  -4  -3   9      167.62      171.80      5.39 o 
  -3  -3   9        3.24        1.82      5.38 o 
  -2  -3   9       27.19       22.72      4.60 o 
  -1  -3   9      158.33      173.32      4.84 o 
   0  -3   9       47.96       51.91      3.35 o 
   1  -3   9       85.48       91.99      4.00 o 
   2  -3   9       15.04       13.76      2.72 o 
   3  -3   9      693.38      694.20     16.70 o 
   4  -3   9       68.74       85.27      5.34 o 
   5  -3   9      108.04      102.85      5.88 o 
   6  -3   9        4.64       -0.80      3.94 o 
   7  -3   9        0.50       -4.57      6.96 o 
  -6  -2   9       35.80       42.33      6.76 o 
  -5  -2   9        0.42        0.62      3.91 o 
  -4  -2   9      204.92      226.24      7.35 o 
  -3  -2   9       26.49       33.49      3.23 o 
  -2  -2   9      179.54      176.79      4.84 o 
  -1  -2   9       12.05        8.35      3.58 o 
   0  -2   9        2.23       -4.06      3.98 o 
   1  -2   9      261.11      244.38      6.28 o 
   2  -2   9       85.47       88.65      4.78 o 
   3  -2   9      367.76      388.00      6.93 o 
   4  -2   9        2.46       -1.87      3.78 o 
   5  -2   9       90.03      102.32      5.76 o 
   6  -2   9       23.96       28.98      4.47 o 
   7  -2   9      136.06      139.17      7.55 o 
   8  -2   9       53.39       64.65      5.60 o 
  -6  -1   9       35.39       30.55      4.39 o 
  -5  -1   9        4.40        3.71      4.17 o 
  -4  -1   9        0.10       -1.73      3.15 o 
  -3  -1   9      870.71      842.11     19.48 o 
  -2  -1   9      715.59      751.86     18.29 o 
  -1  -1   9      536.13      518.07     14.31 o 
   0  -1   9      400.75      427.81     12.72 o 
   1  -1   9      105.06      102.18      6.96 o 
   2  -1   9        5.34        3.91      3.24 o 
   3  -1   9       54.56       52.80      4.57 o 
   4  -1   9      459.17      451.88     24.25 o 
   5  -1   9       48.68       55.25      4.58 o 
   6  -1   9      292.55      293.26      8.26 o 
   7  -1   9      327.23      319.88     13.72 o 
   8  -1   9       61.37       66.00      8.35 o 
   9  -1   9        5.71       -3.98      5.96 o 
  -6   0   9       43.69       49.57      4.68 o 
  -5   0   9      171.01      173.23      6.50 o 
  -4   0   9       62.36       59.64      6.36 o 
  -3   0   9        6.23       -1.59      4.37 o 
  -2   0   9       25.50       19.08      5.17 o 
  -1   0   9      227.38      220.67      9.14 o 
   0   0   9      102.83      115.47     13.32 o 
   1   0   9      566.37      568.79     10.39 o 
   2   0   9      285.71      288.04      7.35 o 
   3   0   9       11.27        7.26      3.24 o 
   4   0   9      111.71      120.26      8.35 o 
   5   0   9       21.87       25.84      6.36 o 
   6   0   9      366.41      388.45     13.92 o 
   7   0   9        3.08        8.35      6.36 o 
   8   0   9       26.72       23.86      6.76 o 
   9   0   9       76.89       79.52      8.75 o 
  -7   1   9        3.13        3.11      4.01 o 
  -6   1   9      184.17      193.92      6.97 o 
  -5   1   9      377.23      344.72     11.93 o 
  -4   1   9      307.07      309.33     11.13 o 
  -3   1   9       15.18       16.30      4.77 o 
  -2   1   9       54.34       50.72      3.79 o 
  -1   1   9      318.73      312.06      8.95 o 
   0   1   9      259.42      234.67      6.32 o 
   1   1   9     2320.77     2322.45     28.39 o 
   2   1   9       28.57       32.83      6.36 o 
   3   1   9       54.94       57.65      4.19 o 
   4   1   9      879.62      849.03     13.58 o 
   5   1   9       74.83       78.72      8.35 o 
   6   1   9        0.82        4.37      5.96 o 
   7   1   9       12.79        9.14      6.36 o 
   8   1   9      792.23      800.76     20.68 o 
   9   1   9      100.06      113.71      9.54 o 
  -6   2   9      158.79      161.42      9.14 o 
  -5   2   9      308.27      284.68     10.74 o 
  -4   2   9      750.38      695.00     17.10 o 
  -3   2   9       10.50        6.08      3.38 o 
  -2   2   9       11.31       13.76      3.18 o 
  -1   2   9       33.91       34.99      3.51 o 
   0   2   9     1046.07     1024.59     14.89 o 
   1   2   9      266.71      279.13      7.03 o 
   2   2   9       85.96       85.42      4.87 o 
   3   2   9      686.03      670.58     11.64 o 
   4   2   9      833.91      842.78     13.42 o 
   5   2   9        2.21        1.04      3.07 o 
   6   2   9       97.76      106.56      9.14 o 
   7   2   9      320.59      310.52     12.72 o 
   8   2   9        1.62        8.75      6.36 o 
   9   2   9        1.68        5.96      6.36 o 
  10   2   9      192.93      199.99     11.93 o 
  -6   3   9       65.02       59.64      6.36 o 
  -5   3   9      467.07      465.19     13.92 o 
  -4   3   9      332.38      327.84      7.58 o 
  -3   3   9        7.32        5.59      2.94 o 
  -2   3   9     2205.14     2138.06     26.54 o 
  -1   3   9      651.14      649.98     10.80 o 
   0   3   9       34.42       38.78      5.77 o 
   1   3   9       84.17       76.36      4.47 o 
   2   3   9      322.28      332.20      7.59 o 
   3   3   9      207.01      215.72      6.57 o 
   4   3   9      371.53      389.40      9.74 o 
   5   3   9      236.52      238.26      7.36 o 
   6   3   9        3.95       -2.39      3.07 o 
   7   3   9       23.67       22.27      7.16 o 
   8   3   9       30.88       30.61      7.16 o 
   9   3   9      156.65      145.12      9.94 o 
  10   3   9        3.53       -3.58      5.96 o 
  -6   4   9       14.76       19.48      5.17 o 
  -5   4   9       23.24       25.40      3.62 o 
  -4   4   9        1.74        0.40      2.81 o 
  -3   4   9      639.42      631.75     11.08 o 
  -2   4   9      270.82      267.39      6.85 o 
  -1   4   9      270.52      268.84      8.95 o 
   0   4   9     1829.05     1722.70     35.19 o 
   1   4   9       20.98       22.13      3.37 o 
   2   4   9      449.53      404.87      8.43 o 
   3   4   9        7.96        8.40      3.34 o 
   4   4   9      176.68      201.52     13.92 o 
   5   4   9     1304.54     1251.69     18.09 o 
   6   4   9      228.86      225.86      6.97 o 
   7   4   9      300.16      312.11     13.52 o 
   8   4   9        1.23       -8.35      6.36 o 
   9   4   9       10.40       17.49      7.16 o 
  10   4   9      135.22      124.85     10.34 o 
  -6   5   9      120.12      127.23      8.35 o 
  -5   5   9      209.25      239.16      7.31 o 
  -4   5   9       64.10       64.87      4.63 o 
  -3   5   9      192.44      206.28      6.32 o 
  -2   5   9       64.43       72.78      4.50 o 
  -1   5   9     1474.18     1417.95     45.92 o 
   0   5   9       93.05       89.16      4.75 o 
   1   5   9        7.40        7.55      3.09 o 
   2   5   9      697.86      680.65     12.92 o 
   3   5   9        3.69        0.47      3.05 o 
   4   5   9       86.30       68.08      5.96 o 
   5   5   9      419.47      414.55     12.52 o 
   6   5   9      271.29      280.57      8.02 o 
   7   5   9       88.81       90.09      5.64 o 
   8   5   9       86.24       91.84      9.54 o 
   9   5   9      319.73      346.31     14.31 o 
  10   5   9       12.17       12.72      7.16 o 
  -6   6   9      354.39      382.89     13.52 o 
  -5   6   9      206.96      226.63      9.94 o 
  -4   6   9       57.91       62.18      4.35 o 
  -3   6   9       55.09       63.97      4.35 o 
  -2   6   9        0.91       -0.45      2.94 o 
  -1   6   9      393.09      362.28      8.14 o 
   0   6   9      424.71      422.27      8.83 o 
   1   6   9     1807.53     1746.62     33.60 o 
   2   6   9      265.46      245.70      6.88 o 
   3   6   9      222.00      216.34      6.75 o 
   4   6   9      239.50      238.46      7.17 o 
   5   6   9      106.43      119.49      5.82 o 
   6   6   9       28.02       26.71      4.19 o 
   7   6   9       10.74        2.53      4.11 o 
   8   6   9      336.29      341.14     14.31 o 
   9   6   9       33.44       31.01      8.35 o 
  10   6   9       16.14       19.48      7.55 o 
  -5   7   9      109.07      114.51      8.35 o 
  -4   7   9      402.34      445.71     13.92 o 
  -3   7   9       55.87       67.59      4.50 o 
  -2   7   9        0.93       -4.22      2.81 o 
  -1   7   9      194.80      199.03      6.45 o 
   0   7   9      810.33      775.45     12.90 o 
   1   7   9      329.92      319.11      7.81 o 
   2   7   9       21.62       24.21      3.79 o 
   3   7   9      234.43      243.40      7.01 o 
   4   7   9       50.41       54.07      4.63 o 
   5   7   9      186.72      183.42      6.73 o 
   6   7   9       34.68       26.24      4.58 o 
   7   7   9      490.05      508.72     22.66 o 
   8   7   9       37.37       43.90      8.35 o 
   9   7   9       22.88       33.80      8.35 o 
  -4   8   9      146.71      145.52      8.75 o 
  -3   8   9      146.75      158.57      6.32 o 
  -2   8   9      102.15      104.09      6.36 o 
  -1   8   9      208.30      215.72     10.54 o 
   0   8   9        9.62        4.27      3.22 o 
   1   8   9        2.52       -2.01      3.22 o 
   2   8   9      434.82      436.10      9.51 o 
   3   8   9      102.97      100.43      5.60 o 
   4   8   9      618.79      602.60     11.52 o 
   5   8   9      285.69      286.64      8.14 o 
   6   8   9       86.46       82.95      5.60 o 
   7   8   9       30.17       29.46      4.97 o 
   8   8   9        2.78       -1.53      5.77 o 
   9   8   9      236.06      247.70     13.52 o 
  -4   9   9       77.56       92.24      7.95 o 
  -3   9   9      203.40      229.02     10.74 o 
  -2   9   9      112.76      113.01      5.82 o 
  -1   9   9      397.31      372.62      9.23 o 
   0   9   9      228.58      237.79      7.45 o 
   1   9   9      122.17      111.02      5.82 o 
   2   9   9       30.44       21.21      4.19 o 
   3   9   9       71.71       74.43      5.20 o 
   4   9   9      862.92      838.76     17.10 o 
   5   9   9       44.83       49.35      5.06 o 
   6   9   9      225.01      230.96      8.01 o 
   7   9   9      243.04      242.30     18.49 o 
   8   9   9       69.93       68.47     18.49 o 
  -3  10   9       21.44       17.49      5.57 o 
  -2  10   9       76.53       72.30      5.20 o 
  -1  10   9      166.60      159.81      6.68 o 
   0  10   9      144.74      150.61      6.50 o 
   1  10   9        2.32        2.45      3.62 o 
   2  10   9       94.48      103.24      6.00 o 
   3  10   9        1.25       -2.87      3.62 o 
   4  10   9       65.76       59.80      5.20 o 
   5  10   9      172.21      177.74     10.54 o 
   6  10   9      356.74      380.72     10.12 o 
   7  10   9       13.63       13.76     14.31 o 
   8  10   9       12.06       -8.95      5.96 o 
  -1  11   9       43.47       39.06      5.04 o 
   0  11   9       40.55       40.47      9.14 o 
   1  11   9      265.72      253.44      8.20 o 
   2  11   9       76.80       65.58      5.54 o 
   3  11   9        0.84        1.48      4.19 o 
   4  11   9       10.46        8.90      4.35 o 
   5  11   9      295.52      313.17      9.42 o 
   6  11   9        2.10       -0.80      5.96 o 
   1  12   9      107.18      105.48      6.28 o 
   2  12   9        9.69        5.95      5.77 o 
   3  12   9      151.02      159.23      7.70 o 
   4  12   9        1.61       -3.71      9.54 o 
  -1  -5  10       58.13       63.39      5.52 o 
   0  -5  10       49.28       53.84      5.52 o 
   1  -5  10       54.27       63.89     16.70 o 
   2  -5  10       32.48       27.43      6.36 o 
   3  -5  10       87.49       83.89      8.35 o 
  -3  -4  10        1.47       -6.54      6.16 o 
  -2  -4  10       19.97       23.97      4.77 o 
  -1  -4  10        1.78        0.93      4.47 o 
   0  -4  10      167.99      165.26      6.25 o 
   1  -4  10      165.46      179.20      5.54 o 
   2  -4  10      141.12      141.54      8.75 o 
   3  -4  10       18.10       16.30      5.96 o 
   4  -4  10       40.84       42.15      7.16 o 
   5  -4  10      128.89      143.93      9.54 o 
  -4  -3  10        9.66       -0.75      4.39 o 
  -3  -3  10      220.07      216.03      7.74 o 
  -2  -3  10        5.39        0.14      3.90 o 
  -1  -3  10      266.27      281.88     19.88 o 
   0  -3  10      327.72      333.78     12.52 o 
   1  -3  10        4.39        5.06      3.53 o 
   2  -3  10      112.47      113.57      5.35 o 
   5  -3  10       23.06       27.83      6.76 o 
   6  -3  10       26.10       21.07      6.76 o 
  -5  -2  10       93.57       92.37      6.21 o 
  -4  -2  10        3.32       -0.35      4.19 o 
  -3  -2  10      153.14      157.22      6.78 o 
  -2  -2  10       95.25       96.58      5.64 o 
  -1  -2  10      114.28      128.01      5.92 o 
   0  -2  10       10.30        3.98      4.77 o 
   1  -2  10       35.46       41.35      5.96 o 
   2  -2  10      374.21      421.85     13.12 o 
   4  -2  10        3.35       -4.77      5.57 o 
   5  -2  10        6.55       21.07      6.36 o 
   6  -2  10      109.25      108.54      9.14 o 
   7  -2  10        1.95       -0.80      6.36 o 
  -5  -1  10        4.18       -4.04      6.96 o 
  -4  -1  10      281.96      290.05     12.33 o 
  -2  -1  10        1.44        1.59      4.77 o 
  -1  -1  10      487.88      462.01     14.31 o 
   0  -1  10       94.23       79.52      6.76 o 
   1  -1  10      818.81      854.83     19.88 o 
   2  -1  10       11.70       13.21      3.73 o 
   3  -1  10       28.04       29.62      4.30 o 
   4  -1  10      467.48      471.95     15.11 o 
   5  -1  10       74.48       83.10      8.35 o 
   6  -1  10        4.60        1.59      6.36 o 
   7  -1  10       11.70        5.17      6.36 o 
   8  -1  10      128.50      113.32      9.94 o 
  -5   0  10       56.29       65.65     13.52 o 
  -4   0  10      232.78      223.45     10.34 o 
  -3   0  10       80.28       85.09      7.55 o 
  -2   0  10       71.77       85.88      7.16 o 
  -1   0  10      221.19      207.15      9.54 o 
   0   0  10       92.69       88.27      7.16 o 
   1   0  10        0.27       -0.35      3.34 o 
   2   0  10       43.76       39.37      5.17 o 
   3   0  10      149.39      149.00      6.36 o 
   4   0  10      335.03      349.09      8.59 o 
   5   0  10      261.84      289.85     12.33 o 
   6   0  10       14.01       32.21      7.16 o 
   7   0  10        9.33        4.77      6.76 o 
   8   0  10      113.19      110.53      9.54 o 
  -6   1  10      210.75      208.15      7.83 o 
  -5   1  10      116.60      110.53      8.35 o 
  -4   1  10        1.59       -3.18      4.77 o 
  -3   1  10       37.19       38.57      5.96 o 
  -2   1  10      386.55      384.87     12.72 o 
  -1   1  10      417.90      415.03      8.83 o 
   0   1  10      570.50      544.85     10.26 o 
   1   1  10       59.23       54.48      4.47 o 
   2   1  10       10.31        8.54      3.44 o 
   3   1  10       29.04       27.98      6.36 o 
   4   1  10      351.97      357.36      9.34 o 
   5   1  10       85.15       82.30      8.75 o 
   6   1  10        2.71        4.77      6.36 o 
   7   1  10      176.34      196.02     11.53 o 
   8   1  10       10.21       19.88      6.76 o 
   9   1  10        6.70        9.14      6.76 o 
  -6   2  10       76.82       65.60      7.16 o 
  -5   2  10       11.50       12.72      5.57 o 
  -4   2  10       42.83       50.10      6.36 o 
  -3   2  10       65.48       79.12      7.16 o 
  -2   2  10      144.03      151.88      5.88 o 
  -1   2  10      517.75      522.14      9.95 o 
   0   2  10      826.01      775.08     12.77 o 
   1   2  10       19.07       14.09      3.51 o 
   2   2  10       27.23       27.11      3.91 o 
   3   2  10        1.33        1.10      4.17 o 
   4   2  10       16.61       11.19      4.17 o 
   5   2  10      266.68      261.57      7.55 o 
   6   2  10      533.54      556.64     17.49 o 
   7   2  10       85.11       97.81      9.54 o 
   8   2  10        3.72       -4.77      5.96 o 
   9   2  10      128.24      119.28     10.34 o 
  -6   3  10      218.41      207.55      9.94 o 
  -5   3  10      141.29      157.85      9.14 o 
  -4   3  10        4.30       -1.99      4.77 o 
  -3   3  10      191.18      201.43      6.60 o 
  -2   3  10       29.73       32.33      3.79 o 
  -1   3  10      408.97      404.63     11.53 o 
   0   3  10       20.85       19.98      3.98 o 
   1   3  10      432.66      420.95     11.13 o 
   2   3  10      638.09      632.48     11.38 o 
   3   3  10       12.31       17.25      3.82 o 
   4   3  10      268.95      279.89      7.81 o 
   5   3  10      385.64      393.43      9.16 o 
   6   3  10      135.88      150.29     11.13 o 
   7   3  10        2.45       -4.77      6.36 o 
   8   3  10      250.73      256.45     12.72 o 
   9   3  10      219.85      204.76     11.93 o 
  -5   4  10       87.42       88.27      7.95 o 
  -4   4  10      414.02      431.31      9.55 o 
  -3   4  10      352.69      376.96     11.93 o 
  -2   4  10        1.18        1.49      3.22 o 
  -1   4  10      107.79      108.77      5.37 o 
   0   4  10       77.10       81.96      4.78 o 
   1   4  10     1252.96     1194.82     17.27 o 
   2   4  10      209.60      207.49      6.75 o 
   3   4  10      794.82      693.52     12.23 o 
   4   4  10      410.62      365.09      8.77 o 
   5   4  10        1.30       -0.95      3.53 o 
   6   4  10       10.15       11.45      3.73 o 
   7   4  10        1.00        8.35      7.16 o 
   8   4  10      154.33      158.64     11.13 o 
   9   4  10       38.90       36.98      7.95 o 
  -5   5  10       99.88       98.49      5.76 o 
  -4   5  10      439.41      443.92     13.32 o 
  -3   5  10       95.24       98.14      5.48 o 
  -2   5  10      277.21      298.62      7.86 o 
  -1   5  10      129.86      114.11      5.32 o 
   0   5  10      297.90      284.10      7.58 o 
   1   5  10       11.19       10.15      3.22 o 
   2   5  10       12.16       16.74      3.34 o 
   3   5  10      406.95      393.29      9.00 o 
   4   5  10       10.51       12.54      3.73 o 
   5   5  10      840.48      859.59     14.43 o 
   6   5  10        1.34        1.04      3.67 o 
   7   5  10       12.03        5.61      3.73 o 
   8   5  10        0.37       -3.18      7.16 o 
   9   5  10       63.92       76.34      9.54 o 
  -5   6  10       46.02       42.54      6.76 o 
  -4   6  10        1.99        1.19      4.77 o 
  -3   6  10      479.27      485.47     11.73 o 
  -2   6  10      350.35      345.44      8.57 o 
  -1   6  10       35.03       42.80      4.37 o 
   0   6  10      297.08      293.90      7.86 o 
   1   6  10      165.69      142.47      5.76 o 
   2   6  10      381.56      367.94      8.70 o 
   3   6  10       98.65       87.12      5.20 o 
   4   6  10      248.70      263.17      7.73 o 
   5   6  10      339.53      345.86     11.93 o 
   6   6  10        3.71        5.09      3.97 o 
   7   6  10      154.28      150.93      6.97 o 
   8   6  10        0.07      -10.14      6.76 o 
   9   6  10       38.20       30.22      8.75 o 
  -4   7  10       15.81       22.64      4.07 o 
  -3   7  10      297.96      310.39      8.43 o 
  -2   7  10       59.36       57.46      4.78 o 
  -1   7  10      428.72      440.39      9.67 o 
   0   7  10      846.92      824.93     13.90 o 
   1   7  10       61.89       61.67      4.50 o 
   2   7  10       31.64       33.54      4.22 o 
   3   7  10      145.52      134.35      6.17 o 
   4   7  10      290.56      259.44      7.87 o 
   5   7  10        3.57        6.09      3.91 o 
   6   7  10      972.79      984.73     41.35 o 
   7   7  10       77.38       85.09      6.01 o 
   8   7  10        5.88        7.95      4.56 o 
   9   7  10      103.75      111.33     11.13 o 
  -4   8  10       36.14       54.47      7.16 o 
  -3   8  10        0.86        1.94      3.34 o 
  -2   8  10      163.05      163.19      9.14 o 
  -1   8  10        7.57        4.33      3.78 o 
   0   8  10      189.85      191.52      6.85 o 
   1   8  10      251.36      265.32     10.34 o 
   2   8  10      139.37      130.84      7.36 o 
   3   8  10       54.00       54.35      4.91 o 
   4   8  10      388.23      361.73      9.13 o 
   5   8  10       97.18      106.57      6.17 o 
   6   8  10      540.24      550.56     12.52 o 
   7   8  10        8.93       -6.29      4.19 o 
   8   8  10      276.61      293.33      9.74 o 
  -3   9  10      103.66      118.09      8.75 o 
  -2   9  10       43.80       34.81      9.14 o 
  -1   9  10       15.32       16.99      4.19 o 
   0   9  10      133.29      143.51      6.39 o 
   1   9  10      304.54      298.07      8.49 o 
   2   9  10      144.94      144.17      6.57 o 
   3   9  10      150.65      158.03      6.73 o 
   4   9  10       14.32        9.54      4.22 o 
   5   9  10       17.76       15.90      4.19 o 
   6   9  10       45.18       45.60      5.32 o 
   7   9  10       93.79       85.27      6.50 o 
   8   9  10       41.77       43.26      5.82 o 
  -1  10  10        0.61        1.50      3.79 o 
   0  10  10       11.12       19.59      4.39 o 
   1  10  10      152.80      141.95      7.36 o 
   2  10  10      148.58      144.80      6.96 o 
   3  10  10      130.44      130.69      9.94 o 
   4  10  10       14.39       15.76      7.55 o 
   5  10  10       77.81       90.11      6.19 o 
   6  10  10        3.48       -6.59     11.33 o 
   7  10  10       38.00       48.01      5.88 o 
   0  11  10      263.34      245.29     12.13 o 
   1  11  10        0.08        0.36      4.01 o 
   2  11  10       32.15       31.52      6.36 o 
   3  11  10       52.68       47.93      5.32 o 
   4  11  10      201.08      201.06      7.98 o 
   5  11  10      204.91      194.10      8.14 o 
   0  -4  11       46.92       37.41      8.35 o 
   1  -4  11        0.80       -4.37      3.97 o 
  -2  -3  11       82.51      108.53      6.30 o 
  -1  -3  11      199.74      186.62      9.14 o 
   0  -3  11      124.74      134.29      6.59 o 
   1  -3  11       45.01       45.40      6.76 o 
   2  -3  11       30.07       31.30      8.55 o 
  -3  -2  11        5.27       11.42      4.48 o 
  -2  -2  11      390.95      439.09     18.49 o 
  -1  -2  11        1.79        4.87      3.90 o 
   0  -2  11        1.24        1.65      3.82 o 
   2  -2  11        1.78       -3.58      4.77 o 
   5  -2  11      136.99      144.33     10.34 o 
   6  -2  11       17.46       11.53      7.16 o 
  -4  -1  11      120.36      124.68      6.76 o 
  -3  -1  11       48.36       54.22      5.14 o 
  -2  -1  11       11.27       15.90      5.96 o 
  -1  -1  11        6.10        7.55      5.57 o 
   0  -1  11      632.31      641.32     17.89 o 
   1  -1  11       90.12       86.28      7.95 o 
   2  -1  11      121.76      128.03      8.35 o 
   3  -1  11       46.86       38.48      4.87 o 
   4  -1  11       68.08       82.30      8.75 o 
   5  -1  11        8.06        2.78      6.76 o 
   6  -1  11       41.07       54.47      8.35 o 
   7  -1  11      106.74      111.72      9.94 o 
  -3   0  11        0.31       -6.56      4.37 o 
  -2   0  11        0.67        0.00      5.17 o 
  -1   0  11      204.31      208.34     10.34 o 
   0   0  11      137.86      143.53      8.75 o 
   1   0  11        3.16        3.18      5.17 o 
   2   0  11      101.59      114.04      6.11 o 
   3   0  11        7.78        9.14      6.16 o 
   4   0  11       53.72       66.40      8.75 o 
   5   0  11       18.93       20.28      7.16 o 
   6   0  11      245.62      256.45     12.72 o 
   7   0  11        1.01       15.90      7.16 o 
  -4   1  11        5.14        8.35      5.57 o 
  -3   1  11      404.45      398.39     13.92 o 
  -2   1  11        6.32        9.94      5.17 o 
  -1   1  11       15.96        9.14      5.17 o 
   0   1  11        9.17       13.12      5.17 o 
   1   1  11      316.81      314.71      8.42 o 
   2   1  11      136.77      137.60      6.28 o 
   3   1  11      136.87      157.38      8.75 o 
   4   1  11      118.01      126.15      8.75 o 
   5   1  11       42.21       41.35      8.35 o 
   6   1  11        1.99        3.18      6.76 o 
   7   1  11        5.54        8.35      7.16 o 
   8   1  11       79.12       77.13      9.14 o 
  -4   2  11      195.81      206.35     10.34 o 
  -3   2  11      314.27      297.80     11.93 o 
  -2   2  11      122.72      124.05      8.75 o 
  -1   2  11      234.39      244.06      7.45 o 
   0   2  11       29.46       18.07      3.79 o 
   1   2  11      231.66      227.99      7.45 o 
   2   2  11      155.37      142.08      6.45 o 
   3   2  11      513.49      492.79     11.33 o 
   4   2  11       83.44       87.75      5.64 o 
   5   2  11      203.03      212.17      7.45 o 
   6   2  11       60.09       81.90      9.54 o 
   7   2  11       65.15       64.81      8.75 o 
   8   2  11        3.90        3.18      6.76 o 
  -4   3  11      128.34      131.60      8.75 o 
  -3   3  11       72.08       71.17      7.55 o 
  -2   3  11      499.11      523.51     10.64 o 
  -1   3  11       18.15       23.13      6.56 o 
   0   3  11       34.33       29.62      4.22 o 
   1   3  11       89.02       88.73      5.34 o 
   2   3  11        0.44        2.23      3.62 o 
   3   3  11       18.28       19.18      4.01 o 
   4   3  11       76.79       90.18      8.35 o 
   5   3  11      602.05      628.29     12.40 o 
   6   3  11       11.86       15.11      7.55 o 
   7   3  11      167.15      161.42     11.93 o 
   8   3  11       32.74       29.82      7.95 o 
  -4   4  11        5.51       10.74      5.57 o 
  -3   4  11      135.47      122.10      6.17 o 
  -2   4  11      184.35      187.04      6.73 o 
  -1   4  11       49.24       61.57      4.78 o 
   0   4  11      469.75      472.80      9.98 o 
   1   4  11      254.96      238.13      7.95 o 
   2   4  11        6.13       11.00      3.79 o 
   3   4  11        6.86       -0.55      3.62 o 
   4   4  11      179.58      188.07      7.07 o 
   5   4  11        3.13       -1.49     10.54 o 
   6   4  11       96.68       89.52     13.32 o 
   7   4  11      238.35      230.61     12.72 o 
   8   4  11        7.03        7.95      7.55 o 
  -4   5  11       22.48       22.86      4.22 o 
  -3   5  11        0.81       -7.29      6.36 o 
  -2   5  11        5.01        2.98      3.65 o 
  -1   5  11      569.22      562.94     11.08 o 
   0   5  11      136.45      129.02      8.75 o 
   1   5  11      487.10      470.39     13.12 o 
   2   5  11      328.69      337.08      8.57 o 
   3   5  11      107.45       88.44      5.48 o 
   4   5  11        6.44        5.40      3.98 o 
   5   5  11      117.80      106.66      9.74 o 
   6   5  11      868.71      875.98     21.47 o 
   7   5  11       11.50       11.93      7.95 o 
   8   5  11        2.62       -1.19      7.55 o 
  -4   6  11      291.36      326.19      9.00 o 
  -3   6  11      113.66      114.74     12.72 o 
  -2   6  11      104.77       91.74      5.62 o 
  -1   6  11       11.49       11.29      3.79 o 
   0   6  11        3.80       -1.19      4.97 o 
   1   6  11      749.47      725.66     13.05 o 
   2   6  11       98.70       97.72      6.56 o 
   3   6  11      121.54      116.23      6.04 o 
   4   6  11      450.13      420.75     10.11 o 
   5   6  11        0.71        2.56      3.82 o 
   6   6  11      150.86      154.29      9.14 o 
   7   6  11       35.18       30.45      5.06 o 
   8   6  11      335.04      373.34     15.90 o 
  -3   7  11       45.68       43.86      4.78 o 
  -2   7  11       75.97       92.92      5.77 o 
  -1   7  11      187.70      185.33      7.01 o 
   0   7  11       75.66       73.36      5.20 o 
   1   7  11       75.63       73.42      6.76 o 
   2   7  11      238.93      246.72      7.73 o 
   3   7  11      409.74      417.96     10.93 o 
   4   7  11       22.85       20.40      4.47 o 
   5   7  11       97.85       98.99     10.34 o 
   6   7  11      195.21      175.64      7.53 o 
   7   7  11      183.22      157.67      7.45 o 
   8   7  11       38.46       49.30      9.94 o 
  -2   8  11      333.22      328.21      9.26 o 
  -1   8  11       29.55       29.10      4.35 o 
   0   8  11       56.55       60.32      5.20 o 
   1   8  11        2.19       -1.03      3.51 o 
   2   8  11      145.42      145.37      6.76 o 
   3   8  11       12.42        8.57      4.07 o 
   4   8  11      172.06      179.73      7.31 o 
   5   8  11      217.55      230.27      8.14 o 
   6   8  11       13.00        6.76      6.56 o 
   7   8  11        1.48       -5.95      3.97 o 
  -1   9  11       11.87       10.09      8.15 o 
   0   9  11      237.40      220.44      7.81 o 
   1   9  11        5.34        4.57      3.91 o 
   2   9  11       55.74       65.90      5.60 o 
   3   9  11       20.66       24.37      5.77 o 
   4   9  11      295.90      279.90      8.85 o 
   5   9  11        7.98       12.62      4.77 o 
   6   9  11      113.15      106.84      6.68 o 
   7   9  11      206.21      220.94      8.88 o 
   0  10  11       24.97       16.03      6.16 o 
   1  10  11      189.86      187.88     14.91 o 
   2  10  11      126.21      131.39      8.55 o 
   3  10  11       93.19      101.03      6.45 o 
   4  10  11       12.24        2.58      4.50 o 
   5  10  11        1.03       -2.24      4.47 o 
   0  -2  12       19.98       29.24      5.77 o 
   1  -2  12       55.78       74.08      5.52 o 
  -1  -1  12      144.56      135.18      9.54 o 
   0  -1  12       10.44        0.80      5.96 o 
   1  -1  12      112.25      105.36      9.14 o 
   2  -1  12       18.80       25.45      6.36 o 
   5  -1  12        6.46        1.99      6.76 o 
  -2   0  12      135.91      126.04      9.54 o 
  -1   0  12      296.58      304.56     12.72 o 
   0   0  12        2.86        0.40      5.57 o 
   1   0  12        1.01        0.00      5.17 o 
   2   0  12       28.45       24.25      5.96 o 
   3   0  12       40.88       39.91      7.55 o 
   4   0  12       27.53       29.82      8.35 o 
   5   0  12      115.59      124.45     11.13 o 
   6   0  12       15.50       10.74      7.95 o 
  -3   1  12       12.25        4.37      5.96 o 
  -2   1  12      181.84      172.56     10.34 o 
  -1   1  12       45.27       50.10      6.76 o 
   0   1  12       98.07       92.64      8.35 o 
   1   1  12       44.28       48.11      7.16 o 
   2   1  12        5.09       -2.73      3.82 o 
   3   1  12      123.84      124.30      6.59 o 
   4   1  12      229.70      223.71      7.74 o 
   5   1  12       67.46       77.53      9.94 o 
   6   1  12        8.04        1.19      7.16 o 
  -3   2  12        0.10        1.59      5.57 o 
  -2   2  12        0.56        3.98      5.57 o 
  -1   2  12       77.69       89.06      8.35 o 
   0   2  12      185.93      198.63      7.59 o 
   1   2  12      173.12      161.43     14.11 o 
   2   2  12      228.20      262.19      8.38 o 
   3   2  12       20.99       20.93      6.36 o 
   4   2  12       53.54       57.10      5.54 o 
   5   2  12       37.97       42.94      8.75 o 
   6   2  12       36.36       35.39      8.75 o 
   7   2  12      132.41      145.52     11.93 o 
  -3   3  12      100.52       93.83      8.35 o 
  -2   3  12       29.13       20.68      6.36 o 
  -1   3  12      150.04      150.68      6.88 o 
   0   3  12        4.52        7.55      3.94 o 
   1   3  12      296.50      300.23      8.72 o 
   2   3  12      262.19      274.68     14.91 o 
   3   3  12        2.15       -2.23      4.19 o 
   4   3  12      108.01      134.32      7.07 o 
   5   3  12       18.78       17.82      4.33 o 
   6   3  12       34.10       37.77      8.35 o 
   7   3  12        2.19      -10.74      7.16 o 
  -3   4  12       80.96       88.66      8.35 o 
  -2   4  12        2.59       -5.17      3.65 o 
  -1   4  12       46.91       60.12      5.20 o 
   0   4  12        0.57       -2.85      3.51 o 
   1   4  12      169.54      187.25      7.31 o 
   2   4  12       42.96       40.51      4.75 o 
   3   4  12      133.81      145.45      6.85 o 
   4   4  12      205.50      199.51      7.53 o 
   5   4  12       13.96        8.13      4.27 o 
   6   4  12       38.96       31.41      8.35 o 
   7   4  12       60.52       54.47      9.54 o 
  -3   5  12       10.91        7.11      7.75 o 
  -2   5  12      389.70      410.85     10.36 o 
  -1   5  12      233.47      235.18      8.14 o 
   0   5  12        4.00       -0.68      3.79 o 
   1   5  12       63.46       71.13      5.48 o 
   2   5  12      303.72      289.86      8.72 o 
   3   5  12      215.53      221.12      7.86 o 
   4   5  12       17.44       19.28      4.58 o 
   5   5  12      196.66      184.51      7.64 o 
   6   5  12      169.51      196.77     23.66 o 
   7   5  12        9.81        9.94      8.35 o 
  -2   6  12      111.05      119.78      6.85 o 
  -1   6  12      140.98      145.43      7.55 o 
   0   6  12      334.13      347.98      9.39 o 
   1   6  12       65.86       88.91      5.60 o 
   2   6  12       17.50       16.82      4.22 o 
   3   6  12       37.71       27.41      4.63 o 
   4   6  12      217.10      206.52      7.81 o 
   5   6  12      152.57      168.51      7.36 o 
   6   6  12       42.36       40.80      5.35 o 
   7   6  12      131.39      138.06      8.95 o 
  -2   7  12        2.05        0.99      3.94 o 
  -1   7  12      256.38      252.51     18.69 o 
   0   7  12       87.24       90.25      5.88 o 
   1   7  12        2.96       -1.36      4.07 o 
   2   7  12      439.65      431.15     10.54 o 
   3   7  12        0.33       -3.47      4.07 o 
   4   7  12       49.86       45.17      8.75 o 
   5   7  12       11.10        8.08      4.39 o 
   6   7  12      165.99      172.79      7.92 o 
   7   7  12      183.33      181.57      8.12 o 
  -1   8  12      205.94      204.80      8.14 o 
   0   8  12       26.12       38.87      6.36 o 
   1   8  12      206.58      202.83      9.94 o 
   2   8  12      249.06      253.05     16.10 o 
   3   8  12        1.69       -8.05      5.37 o 
   4   8  12       26.74       23.98      4.91 o 
   5   8  12       31.06       23.82      8.75 o 
   6   8  12        4.70        4.20      4.97 o 
   1   9  12      199.46      208.00      8.15 o 
   2   9  12      142.05      148.02      7.75 o 
   3   9  12      243.74      233.66      8.57 o 
   4   9  12        8.32        7.55      5.96 o 
   5   9  12        4.96       -2.35      4.58 o 
   2   0  13      211.49      225.83     11.93 o 
   0   1  13       17.46       15.51      6.36 o 
   1   1  13       44.66       41.75      7.55 o 
   2   1  13       68.57       74.75      7.95 o 
   3   1  13       21.26       15.34      4.77 o 
   4   1  13      151.07      164.61     12.33 o 
  -1   2  13       73.90       79.92      8.75 o 
   0   2  13        3.47       -8.95      5.96 o 
   1   2  13        0.89       -1.59      5.57 o 
   2   2  13       13.15       21.39      4.68 o 
   3   2  13       27.60       27.90     12.52 o 
   4   2  13       21.73       19.49      6.16 o 
   5   2  13       91.12      108.94     11.13 o 
  -1   3  13       60.12       55.66      7.55 o 
   0   3  13      116.07      140.47     14.31 o 
   1   3  13       91.05       94.05      6.45 o 
   2   3  13       87.68       81.96      6.17 o 
   3   3  13        1.36       -4.58      4.19 o 
   4   3  13        2.39       -0.32      4.39 o 
   5   3  13      210.38      232.84      8.59 o 
  -1   4  13       81.45       86.85      8.15 o 
   0   4  13      573.54      626.01     13.05 o 
   1   4  13       37.96       43.11      5.20 o 
   2   4  13       33.29       25.87      5.04 o 
   3   4  13       50.41       47.27      5.96 o 
   4   4  13       36.99       26.99      4.85 o 
   5   4  13       31.95       30.45      5.22 o 
   6   4  13       12.28       14.71      8.75 o 
  -1   5  13      158.21      172.07      7.73 o 
   0   5  13        5.28        5.96      4.50 o 
   1   5  13        5.55        4.05      4.35 o 
   2   5  13      443.59      432.13     15.31 o 
   3   5  13        1.61        7.45      4.58 o 
   4   5  13       48.23       44.79      5.35 o 
   5   5  13       27.19       35.27      5.14 o 
   6   5  13      174.58      202.26      8.21 o 
   0   6  13       17.57       20.56      7.55 o 
   1   6  13      188.85      206.59      8.15 o 
   2   6  13       66.90       66.83      9.94 o 
   3   6  13       76.45       80.40      6.17 o 
   4   6  13      219.77      262.93     10.14 o 
   5   6  13        4.61       -3.40      4.48 o 
   1   7  13       14.68       23.68      5.06 o 
   2   7  13       15.91       21.12      4.78 o 
   3   7  13      283.51      268.66     11.33 o 
   4   7  13        8.03        6.82      4.68 o 
   5   7  13       68.28       81.10      6.39 o 
   3   8  13       30.36       33.23      5.20 o 
                                                 
 
